# Supplementary material for: The adenovirus oncoprotein E1B-55K reshapes epigenetic histone modifications in primary human cells
Source: mBio. 2026 Jan 26;17(3):e03470-25. doi: 10.1128/mbio.03470-25 (PMC12977564; doi:10.1128/mbio.03470-25)
Supplement: Source data — Raw and processed ChIP-seq and RNA-seq data used in this study. [file mbio.03470-25-s0002.xlsx]

## Sheet: Diff. Peaks 55K(+) vs 55K(-)
Annotated peak data from calculated diffreps difference of macs2/MSPC or epic2/MSPC-called NChIP peaks for E1B-55K(+) versus E1B-55K(-) hMSC from two biological replicates each
H3K4me3
Chromosome	Start	End	Width	Diffreps PTM Change [Log2]	Annotation	Gene Strand	Gene ID	distanceToTSS	ENSEMBL	SYMBOL	GENENAME
chr19	48728108	48729698	1591	2.24	Promoter (2-3kb)	2	54922	-2527	ENSG00000105538	RASIP1	Ras interacting protein 1
chr10	35638364	35639000	637	1.61	Promoter (2-3kb)	1	105376494	-2097	NA	LOC105376494	uncharacterized LOC105376494
chr4	82887602	82888900	1299	1.15	Promoter (2-3kb)	2	22872	2118	ENSG00000138674	SEC31A	SEC31 homolog A, COPII coat complex component
chr1	36400802	36401800	999	1.05	Promoter (2-3kb)	2	84967	-2894	ENSG00000181817	LSM10	LSM10, U7 small nuclear RNA associated
chr1	8874547	8875900	1354	1.01	Promoter (2-3kb)	2	2023	2132	ENSG00000074800	ENO1	enolase 1
chr16	29976302	29977406	1105	0.98	Promoter (2-3kb)	1	9344	2021	ENSG00000149930	TAOK2	TAO kinase 2
chrX	57905942	57908000	2059	-0.54	Promoter (2-3kb)	2	7789	2458	ENSG00000198205	ZXDA	zinc finger X-linked duplicated A
chr5	14146002	14147008	1007	-0.61	Promoter (2-3kb)	1	7204	2165	ENSG00000038382	TRIO	trio Rho guanine nucleotide exchange factor
chr2	20047783	20049000	1218	-0.64	Promoter (2-3kb)	2	9741	2628	ENSG00000068697	LAPTM4A	lysosomal protein transmembrane 4 alpha
chr1	207046180	207048380	2201	-0.69	Promoter (2-3kb)	2	55432	2828	ENSG00000180667	YOD1	YOD1 deubiquitinase
chr5	42988783	42990595	1813	-0.69	Promoter (2-3kb)	2	643977	2457	ENSG00000287263	FLJ32255	uncharacterized LOC643977
chr12	108832696	108834034	1339	-0.75	Promoter (2-3kb)	2	693204	2972	ENSG00000207622	MIR619	microRNA 619
chr13	42042102	42043015	914	-0.82	Promoter (2-3kb)	1	160851	2066	ENSG00000102780	DGKH	diacylglycerol kinase eta
chr6	139370654	139372000	1347	-0.83	Promoter (2-3kb)	2	10370	2213	ENSG00000164442	CITED2	Cbp/p300 interacting transactivator with Glu/Asp rich carboxy-terminal domain 2
chr13	39598883	39600243	1361	-0.84	Promoter (2-3kb)	2	10186	2950	ENSG00000183722	LHFPL6	LHFPL tetraspan subfamily member 6
chr15	56239947	56241000	1054	-0.87	Promoter (2-3kb)	2	64864	2879	ENSG00000181827	RFX7	regulatory factor X7
chr6	111479802	111480800	999	-0.9	Promoter (2-3kb)	2	5980	2119	ENSG00000009413	REV3L	REV3 like, DNA directed polymerase zeta catalytic subunit
chr6	146546602	146547682	1081	-0.9	Promoter (2-3kb)	1	10981	2769	ENSG00000118508	RAB32	RAB32, member RAS oncogene family
chr13	41064002	41065415	1414	-0.91	Promoter (2-3kb)	1	11193	2493	ENSG00000120688	WBP4	WW domain binding protein 4
chr5	56818002	56819556	1555	-0.93	Promoter (2-3kb)	1	4214	2453	ENSG00000095015	MAP3K1	mitogen-activated protein kinase kinase kinase 1
chr15	39936702	39937992	1291	-0.99	Promoter (2-3kb)	1	440275	2526	ENSG00000128829	EIF2AK4	eukaryotic translation initiation factor 2 alpha kinase 4
chr13	101919636	101920271	636	-1.03	Promoter (2-3kb)	2	2259	-2691	ENSG00000102466	FGF14	fibroblast growth factor 14
chr3	160395502	160396600	1099	-1.05	Promoter (2-3kb)	2	57560	2607	ENSG00000068885	IFT80	intraflagellar transport 80
chr4	101343302	101344300	999	-1.07	Promoter (2-3kb)	2	5530	2542	ENSG00000138814	PPP3CA	protein phosphatase 3 catalytic subunit alpha
chr12	116273128	116273700	573	-1.13	Promoter (2-3kb)	2	23389	2595	ENSG00000123066	MED13L	mediator complex subunit 13L
chr3	16887002	16888100	1099	-1.14	Promoter (2-3kb)	1	23228	2047	ENSG00000154822	PLCL2	phospholipase C like 2
chr4	184814521	184815247	727	-1.15	Promoter (2-3kb)	2	2180	-2262	ENSG00000151726	ACSL1	acyl-CoA synthetase long chain family member 1
chr14	85536602	85537432	831	-1.19	Promoter (2-3kb)	1	23768	2641	ENSG00000185070	FLRT2	fibronectin leucine rich transmembrane protein 2
chr1	180499082	180499900	819	-1.2	Promoter (2-3kb)	2	84320	2677	ENSG00000230124	ACBD6	acyl-CoA binding domain containing 6
chr1	72285802	72286370	569	-1.23	Promoter (2-3kb)	1	105378797	2452	NA	LOC105378797	uncharacterized LOC105378797
chr12	88575530	88577400	1871	-1.23	Promoter (2-3kb)	2	4254	2901	ENSG00000049130	KITLG	KIT ligand
chr18	6410865	6411500	636	-1.28	Promoter (2-3kb)	2	91133	2684	ENSG00000154655	L3MBTL4	L3MBTL histone methyl-lysine binding protein 4
chr13	33279595	33280500	906	-1.29	Promoter (2-3kb)	1	100874241	2042	ENSG00000236581	STARD13-AS	STARD13 antisense RNA
chr6	36625004	36625850	847	-1.3	Promoter (2-3kb)	2	100500885	-2492	ENSG00000263894	MIR3925	microRNA 3925
chr8	89949302	89949848	547	-1.3	Promoter (2-3kb)	2	4683	-2677	ENSG00000104320	NBN	nibrin
chr19	41531318	41532485	1168	-1.33	Promoter (2-3kb)	1	101927931	-2855	ENSG00000270164	LINC01480	long intergenic non-protein coding RNA 1480
chr7	43585902	43586527	626	-1.33	Promoter (2-3kb)	1	9263	2794	ENSG00000164543	STK17A	serine/threonine kinase 17a
chr6	114339531	114341022	1492	-1.44	Promoter (2-3kb)	2	222537	2001	ENSG00000249853	HS3ST5	heparan sulfate-glucosamine 3-sulfotransferase 5
chr1	115836278	115838000	1723	-1.48	Promoter (2-3kb)	2	4808	2741	ENSG00000177551	NHLH2	nescient helix-loop-helix 2
chr12	105333489	105334400	912	-1.51	Promoter (2-3kb)	1	387882	2621	ENSG00000235162	C12orf75	chromosome 12 open reading frame 75
chr6	104953602	104954111	510	-1.59	Promoter (2-3kb)	1	389421	-2996	ENSG00000187772	LIN28B	lin-28 homolog B
chr7	38628263	38629164	902	-1.59	Promoter (2-3kb)	2	273	2209	ENSG00000078053	AMPH	amphiphysin
chr9	85744488	85745213	726	-1.65	Promoter (2-3kb)	2	23287	-2459	ENSG00000135049	AGTPBP1	ATP/GTP binding carboxypeptidase 1
chr8	94945174	94947000	1827	-1.81	Promoter (2-3kb)	2	94241	2366	ENSG00000164938	TP53INP1	tumor protein p53 inducible nuclear protein 1
chr1	45203102	45204100	999	-1.88	Promoter (2-3kb)	2	57643	2505	ENSG00000162415	ZSWIM5	zinc finger SWIM-type containing 5
chr5	90612836	90614345	1510	-2.31	Promoter (2-3kb)	1	84059	-2845	ENSG00000164199	ADGRV1	adhesion G protein-coupled receptor V1
chr11	47424459	47425000	542	1.72	Promoter (1-2kb)	2	5702	1198	ENSG00000165916	PSMC3	proteasome 26S subunit, ATPase 3
chr1	15411302	15412194	893	1.49	Promoter (1-2kb)	1	79180	1037	ENSG00000142634	EFHD2	EF-hand domain family member D2
chr1	23693902	23694900	999	1.44	Promoter (1-2kb)	1	6135	1293	ENSG00000142676	RPL11	ribosomal protein L11
chr16	29611178	29612100	923	1.44	Promoter (1-2kb)	2	440354	1617	NA	SMG1P2	SMG1 pseudogene 2
chr19	12996902	12997470	569	1.33	Promoter (1-2kb)	1	4784	1294	ENSG00000008441	NFIX	nuclear factor I X
chr1	52053320	52053900	581	1.28	Promoter (1-2kb)	2	51060	1276	ENSG00000117862	TXNDC12	thioredoxin domain containing 12
chr19	23248694	23249200	507	1.26	Promoter (1-2kb)	2	440519	1188	ENSG00000196081	ZNF724	zinc finger protein 724
chr18	22172302	22175000	2699	1.19	Promoter (1-2kb)	1	2627	1369	ENSG00000141448	GATA6	GATA binding protein 6
chr7	97022002	97023000	999	1.1	Promoter (1-2kb)	2	1749	1827	ENSG00000105880	DLX5	distal-less homeobox 5
chr15	55320602	55321181	580	1.08	Promoter (1-2kb)	1	9488	1329	ENSG00000069943	PIGB	phosphatidylinositol glycan anchor biosynthesis class B
chr1	6552735	6553400	666	1	Promoter (1-2kb)	2	79707	1100	ENSG00000162408	NOL9	nucleolar protein 9
chr11	60843702	60844964	1263	0.97	Promoter (1-2kb)	1	79080	-1469	ENSG00000110104	CCDC86	coiled-coil domain containing 86
chr5	154942602	154943326	725	0.96	Promoter (1-2kb)	1	29093	1425	ENSG00000082515	MRPL22	mitochondrial ribosomal protein L22
chr9	124859402	124860600	1199	0.95	Promoter (1-2kb)	2	11224	1315	ENSG00000136942	RPL35	ribosomal protein L35
chr8	37697002	37700497	3496	0.81	Promoter (1-2kb)	1	80139	1220	ENSG00000183779	ZNF703	zinc finger protein 703
chr17	7842202	7843200	999	0.67	Promoter (1-2kb)	1	23135	-1007	ENSG00000132510	KDM6B	lysine demethylase 6B
chr20	49984002	49986860	2859	0.56	Promoter (1-2kb)	1	6615	1022	ENSG00000124216	SNAI1	snail family transcriptional repressor 1
chr5	138467002	138470072	3071	0.54	Promoter (1-2kb)	1	1958	1523	ENSG00000120738	EGR1	early growth response 1
chr6	75751002	75753019	2018	-0.52	Promoter (1-2kb)	1	4646	1687	ENSG00000196586	MYO6	myosin VI
chr15	44191699	44193000	1302	-0.53	Promoter (1-2kb)	2	84978	1446	ENSG00000171877	FRMD5	FERM domain containing 5
chr1	39206002	39207294	1293	-0.55	Promoter (1-2kb)	1	23499	1307	ENSG00000127603	MACF1	microtubule actin crosslinking factor 1
chr6	46654002	46655318	1317	-0.58	Promoter (1-2kb)	1	9481	1027	ENSG00000153291	SLC25A27	solute carrier family 25 member 27
chr1	113392702	113393900	1199	-0.6	Promoter (1-2kb)	1	260425	1441	ENSG00000081026	MAGI3	membrane associated guanylate kinase, WW and PDZ domain containing 3
chr13	60160802	60162700	1899	-0.62	Promoter (1-2kb)	2	81624	1066	ENSG00000139734	DIAPH3	diaphanous related formin 3
chr9	71765151	71767000	1850	-0.63	Promoter (1-2kb)	2	23670	1386	ENSG00000135048	CEMIP2	cell migration inducing hyaluronidase 2
chr8	28495502	28496750	1249	-0.65	Promoter (1-2kb)	1	7976	1288	ENSG00000104290	FZD3	frizzled class receptor 3
chr3	38167002	38169420	2419	-0.66	Promoter (1-2kb)	1	9943	1355	ENSG00000172939	OXSR1	oxidative stress responsive kinase 1
chr12	64453602	64454447	846	-0.67	Promoter (1-2kb)	1	29110	1127	ENSG00000183735	TBK1	TANK binding kinase 1
chr20	50733102	50734280	1179	-0.68	Promoter (1-2kb)	1	84612	1437	ENSG00000124171	PARD6B	par-6 family cell polarity regulator beta
chr4	110477602	110479200	1599	-0.69	Promoter (1-2kb)	1	2028	1447	ENSG00000138792	ENPEP	glutamyl aminopeptidase
chr20	21304602	21305425	824	-0.7	Promoter (1-2kb)	1	22803	1271	ENSG00000088930	XRN2	5'-3' exoribonuclease 2
chr9	99908002	99909296	1295	-0.7	Promoter (1-2kb)	1	55014	1260	ENSG00000136874	STX17	syntaxin 17
chr1	93449602	93450800	1199	-0.72	Promoter (1-2kb)	1	54874	1320	ENSG00000137942	FNBP1L	formin binding protein 1 like
chr7	94652502	94654400	1899	-0.72	Promoter (1-2kb)	2	8910	1593	ENSG00000127990	SGCE	sarcoglycan epsilon
chr13	26049083	26051000	1918	-0.73	Promoter (1-2kb)	2	387914	1016	ENSG00000180730	SHISA2	shisa family member 2
chr16	68090380	68092121	1742	-0.74	Promoter (1-2kb)	1	4775	1679	ENSG00000072736	NFATC3	nuclear factor of activated T cells 3
chr3	30608002	30609836	1835	-0.74	Promoter (1-2kb)	1	7048	1401	ENSG00000163513	TGFBR2	transforming growth factor beta receptor 2
chr3	185150941	185152000	1060	-0.74	Promoter (1-2kb)	2	285382	1060	ENSG00000187068	C3orf70	chromosome 3 open reading frame 70
chr1	40711002	40712588	1587	-0.75	Promoter (1-2kb)	1	4802	1459	ENSG00000066136	NFYC	nuclear transcription factor Y subunit gamma
chr3	23913799	23915000	1202	-0.76	Promoter (1-2kb)	1	6138	-1591	ENSG00000174748	RPL15	ribosomal protein L15
chr9	22006642	22008000	1359	-0.77	Promoter (1-2kb)	2	1030	1272	ENSG00000147883	CDKN2B	cyclin dependent kinase inhibitor 2B
chr1	67682527	67684000	1474	-0.78	Promoter (1-2kb)	1	1647	-1201	ENSG00000116717	GADD45A	growth arrest and DNA damage inducible alpha
chr13	75551002	75552813	1812	-0.78	Promoter (1-2kb)	1	7347	1211	ENSG00000118939	UCHL3	ubiquitin C-terminal hydrolase L3
chr7	23471702	23473400	1699	-0.78	Promoter (1-2kb)	2	10643	-1211	ENSG00000136231	IGF2BP3	insulin like growth factor 2 mRNA binding protein 3
chr2	9208402	9209551	1150	-0.79	Promoter (1-2kb)	1	8853	1590	ENSG00000151693	ASAP2	ArfGAP with SH3 domain, ankyrin repeat and PH domain 2
chr4	153468002	153469432	1431	-0.79	Promoter (1-2kb)	1	23240	1642	ENSG00000121210	TMEM131L	transmembrane 131 like
chr15	88623102	88624400	1299	-0.81	Promoter (1-2kb)	1	64782	1721	ENSG00000181026	AEN	apoptosis enhancing nuclease
chr1	212610202	212611900	1699	-0.82	Promoter (1-2kb)	1	467	1287	ENSG00000162772	ATF3	activating transcription factor 3
chr18	49458826	49459600	775	-0.82	Promoter (1-2kb)	2	54808	1027	ENSG00000141627	DYM	dymeclin
chr1	85462791	85463600	810	-0.86	Promoter (1-2kb)	2	23576	1559	ENSG00000153904	DDAH1	dimethylarginine dimethylaminohydrolase 1
chr11	5598002	5599113	1112	-0.88	Promoter (1-2kb)	1	117854	1196	ENSG00000121236	TRIM6	tripartite motif containing 6
chr15	51619511	51620700	1190	-0.88	Promoter (1-2kb)	2	23312	1935	ENSG00000104093	DMXL2	Dmx like 2
chr7	131104001	131105000	1000	-0.88	Promoter (1-2kb)	2	378805	1356	ENSG00000231721	LINC-PINT	long intergenic non-protein coding RNA, p53 induced transcript
chr14	69613002	69613979	978	-0.89	Promoter (1-2kb)	1	9766	1364	ENSG00000100647	SUSD6	sushi domain containing 6
chr4	106311890	106313064	1175	-0.89	Promoter (1-2kb)	2	93627	-1302	ENSG00000145348	TBCK	TBC1 domain containing kinase
chr6	32895902	32896629	728	-0.89	Promoter (1-2kb)	1	100294145	1142	NA	LOC100294145	uncharacterized LOC100294145
chr13	32425613	32426400	788	-0.93	Promoter (1-2kb)	2	90634	1606	ENSG00000139597	N4BP2L1	NEDD4 binding protein 2 like 1
chr1	83996809	83998000	1192	-0.94	Promoter (1-2kb)	2	79739	1025	ENSG00000137941	TTLL7	tubulin tyrosine ligase like 7
chr15	64697902	64699000	1099	-0.94	Promoter (1-2kb)	2	4947	1590	ENSG00000180304	OAZ2	ornithine decarboxylase antizyme 2
chr2	24493102	24494040	939	-0.94	Promoter (1-2kb)	1	8648	1044	ENSG00000084676	NCOA1	nuclear receptor coactivator 1
chr22	45006217	45007000	784	-0.94	Promoter (1-2kb)	2	112885	1986	ENSG00000056487	PHF21B	PHD finger protein 21B
chr4	15677846	15680000	2155	-0.94	Promoter (1-2kb)	2	26234	1554	ENSG00000118564	FBXL5	F-box and leucine rich repeat protein 5
chr1	178096102	178097460	1359	-0.96	Promoter (1-2kb)	1	9462	1998	ENSG00000075391	RASAL2	RAS protein activator like 2
chr5	127292002	127293085	1084	-0.96	Promoter (1-2kb)	1	84466	1143	ENSG00000145794	MEGF10	multiple EGF like domains 10
chr1	203307002	203309600	2599	-0.97	Promoter (1-2kb)	1	7832	1483	ENSG00000159388	BTG2	BTG anti-proliferation factor 2
chr1	94420602	94421997	1396	-0.98	Promoter (1-2kb)	1	5825	1771	ENSG00000117528	ABCD3	ATP binding cassette subfamily D member 3
chr18	57433227	57434000	774	-0.99	Promoter (1-2kb)	1	9480	-1374	ENSG00000119547	ONECUT2	one cut homeobox 2
chr6	43578102	43579431	1330	-0.99	Promoter (1-2kb)	1	5429	1728	ENSG00000170734	POLH	DNA polymerase eta
chr6	2839302	2839970	669	-1.01	Promoter (1-2kb)	2	1992	-1303	ENSG00000021355	SERPINB1	serpin family B member 1
chr14	55274171	55275200	1030	-1.02	Promoter (1-2kb)	1	55030	1960	ENSG00000178974	FBXO34	F-box protein 34
chr11	122883902	122884561	660	-1.06	Promoter (1-2kb)	1	79864	1143	ENSG00000109944	JHY	junctional cadherin complex regulator
chr13	36918053	36918700	648	-1.06	Promoter (1-2kb)	2	4093	1538	ENSG00000120693	SMAD9	SMAD family member 9
chr14	88790250	88791000	751	-1.09	Promoter (1-2kb)	2	161436	1503	ENSG00000165521	EML5	EMAP like 5
chr8	37897204	37898200	997	-1.1	Promoter (1-2kb)	2	80223	1254	ENSG00000156675	RAB11FIP1	RAB11 family interacting protein 1
chr3	179068602	179069900	1299	-1.11	Promoter (1-2kb)	2	64393	1666	ENSG00000172667	ZMAT3	zinc finger matrin-type 3
chr5	81748892	81749500	609	-1.12	Promoter (1-2kb)	2	23635	1257	ENSG00000145687	SSBP2	single stranded DNA binding protein 2
chr6	111089102	111089835	734	-1.14	Promoter (1-2kb)	1	117247	1599	ENSG00000112394	SLC16A10	solute carrier family 16 member 10
chr6	154996402	154997514	1113	-1.15	Promoter (1-2kb)	1	26230	1087	ENSG00000146426	TIAM2	TIAM Rac1 associated GEF 2
chr8	102235970	102237000	1031	-1.16	Promoter (1-2kb)	2	50484	1775	ENSG00000048392	RRM2B	ribonucleotide reductase regulatory TP53 inducible subunit M2B
chr12	106580832	106581400	569	-1.19	Promoter (1-2kb)	1	5992	-1604	ENSG00000111783	RFX4	regulatory factor X4
chr7	35183602	35184522	921	-1.2	Promoter (1-2kb)	2	554236	1519	ENSG00000189212	DPY19L2P1	DPY19L2 pseudogene 1
chr7	51314762	51315300	539	-1.2	Promoter (1-2kb)	2	23242	1171	ENSG00000106078	COBL	cordon-bleu WH2 repeat protein
chr1	65064794	65065800	1007	-1.23	Promoter (1-2kb)	2	3716	1929	ENSG00000162434	JAK1	Janus kinase 1
chr3	146248153	146249800	1648	-1.23	Promoter (1-2kb)	2	57088	1067	ENSG00000114698	PLSCR4	phospholipid scramblase 4
chr1	94234499	94235600	1102	-1.24	Promoter (1-2kb)	2	9411	1984	ENSG00000137962	ARHGAP29	Rho GTPase activating protein 29
chrX	87519302	87520473	1172	-1.27	Promoter (1-2kb)	1	56062	1488	ENSG00000102271	KLHL4	kelch like family member 4
chr5	148827931	148829258	1328	-1.29	Promoter (1-2kb)	1	154	1320	ENSG00000169252	ADRB2	adrenoceptor beta 2
chr9	124768334	124768900	567	-1.31	Promoter (1-2kb)	1	107987126	-1223	NA	LOC107987126	uncharacterized LOC107987126
chr11	100689302	100690194	893	-1.32	Promoter (1-2kb)	2	100128386	-1347	ENSG00000248027	ARHGAP42-AS1	ARHGAP42 antisense RNA 1
chr3	18422500	18423000	501	-1.32	Promoter (1-2kb)	2	6304	-1112	ENSG00000182568	SATB1	SATB homeobox 1
chr2	138777872	138778397	526	-1.33	Promoter (1-2kb)	2	11249	1993	ENSG00000144227	NXPH2	neurexophilin 2
chr15	56367102	56367789	688	-1.34	Promoter (1-2kb)	1	374618	1655	ENSG00000151575	TEX9	testis expressed 9
chr3	150406413	150407100	688	-1.36	Promoter (1-2kb)	1	9819	-1198	ENSG00000196428	TSC22D2	TSC22 domain family member 2
chr1	209804489	209805000	512	-1.37	Promoter (1-2kb)	2	3664	1142	ENSG00000117595	IRF6	interferon regulatory factor 6
chr10	55629858	55631100	1243	-1.37	Promoter (1-2kb)	2	65217	-1916	ENSG00000150275	PCDH15	protocadherin related 15
chr5	159092998	159094700	1703	-1.37	Promoter (1-2kb)	2	1879	1670	ENSG00000164330	EBF1	EBF transcription factor 1
chr9	69178286	69178900	615	-1.37	Promoter (1-2kb)	1	9414	1344	ENSG00000119139	TJP2	tight junction protein 2
chrX	106728002	106729208	1207	-1.39	Promoter (1-2kb)	1	79589	1301	ENSG00000133135	RNF128	ring finger protein 128
chr2	166374177	166374900	724	-1.43	Promoter (1-2kb)	2	6335	1001	ENSG00000169432	SCN9A	sodium voltage-gated channel alpha subunit 9
chr4	90128802	90129464	663	-1.47	Promoter (1-2kb)	1	401145	1267	ENSG00000184305	CCSER1	coiled-coil serine rich protein 1
chr5	63959045	63960526	1482	-1.51	Promoter (1-2kb)	2	3350	1919	ENSG00000178394	HTR1A	5-hydroxytryptamine receptor 1A
chr15	96273941	96274927	987	-1.55	Promoter (1-2kb)	2	644192	1069	ENSG00000247809	NR2F2-AS1	NR2F2 antisense RNA 1
chr6	122611502	122612538	1037	-1.55	Promoter (1-2kb)	1	5570	1097	ENSG00000135549	PKIB	cAMP-dependent protein kinase inhibitor beta
chr4	148440418	148441100	683	-1.6	Promoter (1-2kb)	2	4306	1124	ENSG00000151623	NR3C2	nuclear receptor subfamily 3 group C member 2
chr12	32894798	32895600	803	-1.61	Promoter (1-2kb)	2	5318	1001	ENSG00000057294	PKP2	plakophilin 2
chr12	95787852	95788400	549	-1.68	Promoter (1-2kb)	2	59277	1548	ENSG00000074527	NTN4	netrin 4
chr6	138163202	138163752	551	-1.72	Promoter (1-2kb)	1	57221	1263	ENSG00000112379	ARFGEF3	ARFGEF family member 3
chr7	87598088	87599300	1213	-1.95	Promoter (1-2kb)	2	5243	1584	ENSG00000085563	ABCB1	ATP binding cassette subfamily B member 1
chr3	190119272	190119800	529	-1.99	Promoter (1-2kb)	2	55214	1097	ENSG00000090530	P3H2	prolyl 3-hydroxylase 2
chr12	42586564	42587600	1037	-2.03	Promoter (1-2kb)	2	144165	1683	ENSG00000139174	PRICKLE1	prickle planar cell polarity protein 1
chr6	92722698	92723918	1221	3.29	Promoter (<=1kb)	2	107986533	0	NA	LINC02531	long intergenic non-protein coding RNA 2531
chr16	29819278	29819800	523	2.53	Promoter (<=1kb)	2	112268170	566	NA	LOC112268170	uncharacterized LOC112268170
chr14	58645531	58647500	1970	2.43	Promoter (<=1kb)	1	102723742	0	ENSG00000258583	LINC01500	long intergenic non-protein coding RNA 1500
chr4	186204358	186205000	643	2.22	Promoter (<=1kb)	1	285440	0	ENSG00000145476	CYP4V2	cytochrome P450 family 4 subfamily V member 2
chr7	27185402	27186400	999	2.13	Promoter (<=1kb)	1	221883	0	ENSG00000240990	HOXA11-AS	HOXA11 antisense RNA
chr7	27144802	27146315	1514	1.98	Promoter (<=1kb)	1	100133311	-848	ENSG00000254369	HOXA-AS3	HOXA cluster antisense RNA 3
chr20	2654802	2656200	1399	1.72	Promoter (<=1kb)	1	10528	0	ENSG00000101361	NOP56	NOP56 ribonucleoprotein
chr19	22052602	22053450	849	1.66	Promoter (<=1kb)	1	113835	66	ENSG00000197134	ZNF257	zinc finger protein 257
chr17	40178082	40179200	1119	1.65	Promoter (<=1kb)	1	51195	0	ENSG00000108352	RAPGEFL1	Rap guanine nucleotide exchange factor like 1
chr14	26596022	26597000	979	1.62	Promoter (<=1kb)	2	4857	0	ENSG00000139910	NOVA1	NOVA alternative splicing regulator 1
chr6	49552911	49554000	1090	1.61	Promoter (<=1kb)	1	135398	553	ENSG00000197261	C6orf141	chromosome 6 open reading frame 141
chr14	75280702	75281700	999	1.59	Promoter (<=1kb)	1	2353	509	ENSG00000170345	FOS	Fos proto-oncogene, AP-1 transcription factor subunit
chr15	45405202	45406177	976	1.46	Promoter (<=1kb)	1	79029	0	ENSG00000171763	SPATA5L1	spermatogenesis associated 5 like 1
chrX	48575602	48576600	999	1.46	Promoter (<=1kb)	1	5935	0	ENSG00000102317	RBM3	RNA binding motif protein 3
chr17	8378902	8380000	1099	1.45	Promoter (<=1kb)	2	6154	0	ENSG00000161970	RPL26	ribosomal protein L26
chr19	58346682	58347600	919	1.42	Promoter (<=1kb)	2	1	34	ENSG00000121410	A1BG	alpha-1-B glycoprotein
chr10	17233402	17234500	1099	1.4	Promoter (<=1kb)	1	7431	177	ENSG00000026025	VIM	vimentin
chr19	17292228	17293394	1167	1.39	Promoter (<=1kb)	1	64981	0	ENSG00000130312	MRPL34	mitochondrial ribosomal protein L34
chr20	62952961	62954400	1440	1.39	Promoter (<=1kb)	1	63910	0	ENSG00000101194	SLC17A9	solute carrier family 17 member 9
chr17	39201602	39202600	999	1.37	Promoter (<=1kb)	1	6143	587	ENSG00000108298	RPL19	ribosomal protein L19
chr12	54009902	54011188	1287	1.33	Promoter (<=1kb)	1	3224	917	ENSG00000037965	HOXC8	homeobox C8
chr10	133357049	133358013	965	1.31	Promoter (<=1kb)	2	282969	0	ENSG00000148803	FUOM	fucose mutarotase
chr8	144526219	144527060	842	1.29	Promoter (<=1kb)	2	441381	0	ENSG00000254402	LRRC24	leucine rich repeat containing 24
chr5	139275202	139276300	1099	1.27	Promoter (<=1kb)	1	109616975	0	ENSG00000252213	SNORA74D	small nucleolar RNA, H/ACA box 74D
chr1	45326502	45328570	2069	1.23	Promoter (<=1kb)	1	84842	0	ENSG00000186603	HPDL	4-hydroxyphenylpyruvate dioxygenase like
chr19	1860802	1861900	1099	1.23	Promoter (<=1kb)	2	83855	958	ENSG00000129911	KLF16	Kruppel like factor 16
chr19	10816131	10818100	1970	1.23	Promoter (<=1kb)	2	406976	0	ENSG00000207752	MIR199A1	microRNA 199a-1
chr2	189442402	189443129	728	1.23	Promoter (<=1kb)	1	84128	909	ENSG00000115368	WDR75	WD repeat domain 75
chr5	177447607	177448500	894	1.23	Promoter (<=1kb)	2	340037	0	NA	PRR7-AS1	PRR7 antisense RNA 1
chr9	97983902	97985000	1099	1.21	Promoter (<=1kb)	1	10541	0	ENSG00000136938	ANP32B	acidic nuclear phosphoprotein 32 family member B
chr1	1405602	1406600	999	1.2	Promoter (<=1kb)	2	55052	0	ENSG00000242485	MRPL20	mitochondrial ribosomal protein L20
chr8	144753602	144754600	999	1.2	Promoter (<=1kb)	2	90987	841	ENSG00000198169	ZNF251	zinc finger protein 251
chrX	47192602	47193650	1049	1.2	Promoter (<=1kb)	1	7317	-179	ENSG00000130985	UBA1	ubiquitin like modifier activating enzyme 1
chr12	6869402	6870360	959	1.19	Promoter (<=1kb)	1	7167	0	ENSG00000111669	TPI1	triosephosphate isomerase 1
chr19	49527505	49529293	1789	1.19	Promoter (<=1kb)	1	57333	0	ENSG00000142552	RCN3	reticulocalbin 3
chr21	43790302	43791381	1080	1.19	Promoter (<=1kb)	1	8568	0	ENSG00000160214	RRP1	ribosomal RNA processing 1
chr22	23766790	23767700	911	1.18	Promoter (<=1kb)	2	400916	176	ENSG00000250479	CHCHD10	coiled-coil-helix-coiled-coil-helix domain containing 10
chr11	75402502	75403600	1099	1.15	Promoter (<=1kb)	1	114599	-821	ENSG00000207445	SNORD15B	small nucleolar RNA, C/D box 15B
chr1	119713702	119714700	999	1.13	Promoter (<=1kb)	1	26227	0	ENSG00000092621	PHGDH	phosphoglycerate dehydrogenase
chr19	58499702	58500276	575	1.12	Promoter (<=1kb)	2	10998	-427	ENSG00000083807	SLC27A5	solute carrier family 27 member 5
chr11	17075078	17075700	623	1.11	Promoter (<=1kb)	2	6207	0	ENSG00000110700	RPS13	ribosomal protein S13
chr7	194602	195568	967	1.09	Promoter (<=1kb)	1	56975	0	ENSG00000177706	FAM20C	FAM20C golgi associated secretory pathway kinase
chr9	35686717	35687500	784	1.09	Promoter (<=1kb)	2	7169	-292	ENSG00000198467	TPM2	tropomyosin 2
chr2	236167402	236168600	1199	1.08	Promoter (<=1kb)	2	2637	0	ENSG00000168505	GBX2	gastrulation brain homeobox 2
chr6	31837602	31839288	1687	1.08	Promoter (<=1kb)	1	26797	526	ENSG00000201754	SNORD52	small nucleolar RNA, C/D box 52
chr17	76386002	76386992	991	1.07	Promoter (<=1kb)	1	8877	0	ENSG00000176170	SPHK1	sphingosine kinase 1
chr2	55234302	55235202	901	1.07	Promoter (<=1kb)	1	6233	945	ENSG00000143947	RPS27A	ribosomal protein S27a
chr10	110880602	110881900	1299	1.05	Promoter (<=1kb)	1	27250	283	ENSG00000150593	PDCD4	programmed cell death 4
chr22	17037234	17039337	2104	1.04	Promoter (<=1kb)	1	100130418	0	NA	CECR7	cat eye syndrome chromosome region, candidate 7
chr19	21463109	21464100	992	1.03	Promoter (<=1kb)	2	105372321	0	ENSG00000268119	LOC105372321	uncharacterized LOC105372321
chr19	1271302	1272500	1199	1.02	Promoter (<=1kb)	1	1153	0	ENSG00000099622	CIRBP	cold inducible RNA binding protein
chr19	40688502	40689500	999	1.02	Promoter (<=1kb)	2	9253	92	ENSG00000105245	NUMBL	NUMB like endocytic adaptor protein
chr7	74290302	74291069	768	1.02	Promoter (<=1kb)	1	7461	827	ENSG00000106665	CLIP2	CAP-Gly domain containing linker protein 2
chr15	90957302	90958139	838	1.01	Promoter (<=1kb)	1	91433	562	ENSG00000166965	RCCD1	RCC1 domain containing 1
chr19	13115365	13116200	836	1.01	Promoter (<=1kb)	2	55621	0	ENSG00000104907	TRMT1	tRNA methyltransferase 1
chr7	6010102	6011347	1246	1	Promoter (<=1kb)	1	7965	786	ENSG00000106305	AIMP2	aminoacyl tRNA synthetase complex interacting multifunctional protein 2
chr10	11742502	11743600	1099	0.97	Promoter (<=1kb)	1	79746	56	ENSG00000134463	ECHDC3	enoyl-CoA hydratase domain containing 3
chr9	86946102	86947400	1299	0.97	Promoter (<=1kb)	2	2619	106	ENSG00000180447	GAS1	growth arrest specific 1
chrX	154018202	154019800	1599	0.97	Promoter (<=1kb)	2	3654	0	ENSG00000184216	IRAK1	interleukin 1 receptor associated kinase 1
chr12	6536202	6537600	1399	0.96	Promoter (<=1kb)	1	2597	0	ENSG00000111640	GAPDH	glyceraldehyde-3-phosphate dehydrogenase
chr13	44572602	44573404	803	0.96	Promoter (<=1kb)	2	8848	0	ENSG00000102804	TSC22D1	TSC22 domain family member 1
chr8	30727502	30728481	980	0.96	Promoter (<=1kb)	2	2936	0	ENSG00000104687	GSR	glutathione-disulfide reductase
chr1	173864602	173865600	999	0.95	Promoter (<=1kb)	2	60674	0	ENSG00000234741	GAS5	growth arrest specific 5
chr15	73683757	73684500	744	0.95	Promoter (<=1kb)	1	80381	0	ENSG00000103855	CD276	CD276 molecule
chr17	76559102	76560700	1599	0.95	Promoter (<=1kb)	1	677850	311	ENSG00000274091	SNORD1C	small nucleolar RNA, C/D box 1C
chr9	83975802	83977000	1199	0.95	Promoter (<=1kb)	2	3190	-32	ENSG00000165119	HNRNPK	heterogeneous nuclear ribonucleoprotein K
chr16	29808402	29811300	2899	0.94	Promoter (<=1kb)	1	4150	0	ENSG00000103495	MAZ	MYC associated zinc finger protein
chr7	73578802	73579679	878	0.94	Promoter (<=1kb)	2	26608	-11	ENSG00000106638	TBL2	transducin beta like 2
chr16	982109	984300	2192	0.92	Promoter (<=1kb)	1	30812	23	ENSG00000005513	SOX8	SRY-box transcription factor 8
chr18	79396477	79397000	524	0.92	Promoter (<=1kb)	1	4772	252	ENSG00000131196	NFATC1	nuclear factor of activated T cells 1
chr5	180351575	180352500	926	0.92	Promoter (<=1kb)	2	9945	400	ENSG00000131459	GFPT2	glutamine-fructose-6-phosphate transaminase 2
chr10	97639947	97641100	1154	0.91	Promoter (<=1kb)	1	55361	0	ENSG00000155252	PI4K2A	phosphatidylinositol 4-kinase type 2 alpha
chr14	102777904	102778500	597	0.91	Promoter (<=1kb)	1	7187	286	ENSG00000131323	TRAF3	TNF receptor associated factor 3
chr5	178940702	178941700	999	0.91	Promoter (<=1kb)	1	285676	0	ENSG00000178187	ZNF454	zinc finger protein 454
chr17	7574602	7576500	1899	0.9	Promoter (<=1kb)	1	1973	0	ENSG00000161960	EIF4A1	eukaryotic translation initiation factor 4A1
chr18	26547902	26548900	999	0.9	Promoter (<=1kb)	2	284252	0	ENSG00000134504	KCTD1	potassium channel tetramerization domain containing 1
chr3	131500808	131501700	893	0.9	Promoter (<=1kb)	2	11222	-324	ENSG00000114686	MRPL3	mitochondrial ribosomal protein L3
chr7	2520302	2522516	2215	0.9	Promoter (<=1kb)	1	3955	440	ENSG00000106003	LFNG	LFNG O-fucosylpeptide 3-beta-N-acetylglucosaminyltransferase
chr22	20118802	20120300	1499	0.89	Promoter (<=1kb)	1	5902	849	ENSG00000099901	RANBP1	RAN binding protein 1
chr6	31901302	31902500	1199	0.89	Promoter (<=1kb)	2	221527	0	ENSG00000204366	ZBTB12	zinc finger and BTB domain containing 12
chr6	169251975	169253000	1026	0.89	Promoter (<=1kb)	2	7058	0	ENSG00000186340	THBS2	thrombospondin 2
chr19	660481	661600	1120	0.88	Promoter (<=1kb)	2	55658	0	ENSG00000070423	RNF126	ring finger protein 126
chr2	238202902	238203721	820	0.88	Promoter (<=1kb)	2	80895	0	ENSG00000132323	ILKAP	ILK associated serine/threonine phosphatase
chr8	143937810	143939000	1191	0.88	Promoter (<=1kb)	2	5339	597	ENSG00000178209	PLEC	plectin
chr19	2425802	2427300	1499	0.87	Promoter (<=1kb)	2	26517	238	ENSG00000099800	TIMM13	translocase of inner mitochondrial membrane 13
chr19	3186702	3187616	915	0.87	Promoter (<=1kb)	1	56926	766	ENSG00000125912	NCLN	nicalin
chr2	241270002	241271300	1299	0.87	Promoter (<=1kb)	2	3069	671	ENSG00000115677	HDLBP	high density lipoprotein binding protein
chr1	1397712	1398400	689	0.86	Promoter (<=1kb)	2	81669	0	ENSG00000221978	CCNL2	cyclin L2
chr6	107113535	107114600	1066	0.86	Promoter (<=1kb)	2	57673	0	ENSG00000178409	BEND3	BEN domain containing 3
chr17	78357402	78359300	1899	0.85	Promoter (<=1kb)	2	9021	777	ENSG00000184557	SOCS3	suppressor of cytokine signaling 3
chr19	1409202	1410600	1399	0.85	Promoter (<=1kb)	1	26528	0	ENSG00000071626	DAZAP1	DAZ associated protein 1
chr4	52657539	52659000	1462	0.85	Promoter (<=1kb)	2	64854	275	ENSG00000109189	USP46	ubiquitin specific peptidase 46
chr4	151101602	151102600	999	0.85	Promoter (<=1kb)	1	114655	0	ENSG00000201264	SNORD73B	small nucleolar RNA, C/D box U73B
chr19	47256702	47257700	999	0.84	Promoter (<=1kb)	1	26093	0	ENSG00000105321	CCDC9	coiled-coil domain containing 9
chr11	67241002	67242500	1499	0.83	Promoter (<=1kb)	1	22992	701	ENSG00000173120	KDM2A	lysine demethylase 2A
chr15	43793302	43794300	999	0.83	Promoter (<=1kb)	2	100302254	0	ENSG00000221792	MIR1282	microRNA 1282
chr2	241558702	241559700	999	0.83	Promoter (<=1kb)	2	100379249	0	NA	BOK-AS1	BOK antisense RNA 1
chr6	109439402	109440500	1099	0.83	Promoter (<=1kb)	2	285755	4	ENSG00000185250	PPIL6	peptidylprolyl isomerase like 6
chrX	101392102	101392976	875	0.83	Promoter (<=1kb)	1	6173	900	ENSG00000241343	RPL36A	ribosomal protein L36a
chr11	123057701	123060100	2400	0.82	Promoter (<=1kb)	2	3312	0	ENSG00000109971	HSPA8	heat shock protein family A (Hsp70) member 8
chr4	336502	337600	1099	0.82	Promoter (<=1kb)	2	105374336	0	NA	LOC105374336	uncharacterized LOC105374336
chr8	98043002	98044200	1199	0.82	Promoter (<=1kb)	2	6156	0	ENSG00000156482	RPL30	ribosomal protein L30
chr14	20461002	20462100	1099	0.81	Promoter (<=1kb)	2	90809	0	ENSG00000165782	PIP4P1	phosphatidylinositol-4,5-bisphosphate 4-phosphatase 1
chr17	28721702	28722900	1199	0.81	Promoter (<=1kb)	1	26773	0	ENSG00000238578	SNORD4A	small nucleolar RNA, C/D box 4A
chr3	197951502	197952600	1099	0.81	Promoter (<=1kb)	1	6165	548	ENSG00000182899	RPL35A	ribosomal protein L35a
chr7	1502923	1505000	2078	0.81	Promoter (<=1kb)	2	26173	0	ENSG00000164880	INTS1	integrator complex subunit 1
chr7	149148702	149149606	905	0.81	Promoter (<=1kb)	1	57541	299	ENSG00000197024	ZNF398	zinc finger protein 398
chr10	43648402	43649554	1153	0.8	Promoter (<=1kb)	2	7580	0	ENSG00000169740	ZNF32	zinc finger protein 32
chr10	125824302	125825300	999	0.8	Promoter (<=1kb)	1	56647	-194	ENSG00000107949	BCCIP	BRCA2 and CDKN1A interacting protein
chr19	45645658	45646400	743	0.8	Promoter (<=1kb)	2	24139	-56	ENSG00000125746	EML2	EMAP like 2
chr2	202033824	202034800	977	0.8	Promoter (<=1kb)	1	8324	0	ENSG00000155760	FZD7	frizzled class receptor 7
chr21	45981749	45983772	2024	0.8	Promoter (<=1kb)	1	1291	0	ENSG00000142156	COL6A1	collagen type VI alpha 1 chain
chr1	28507902	28509500	1599	0.79	Promoter (<=1kb)	1	26768	0	ENSG00000200087	SNORA73B	small nucleolar RNA, H/ACA box 73B
chr17	21283838	21284800	963	0.79	Promoter (<=1kb)	1	5606	0	ENSG00000034152	MAP2K3	mitogen-activated protein kinase kinase 3
chr21	33642202	33643500	1299	0.79	Promoter (<=1kb)	1	6453	0	ENSG00000205726	ITSN1	intersectin 1
chr3	186787202	186788200	999	0.79	Promoter (<=1kb)	1	1974	0	ENSG00000156976	EIF4A2	eukaryotic translation initiation factor 4A2
chr7	32942602	32943510	909	0.79	Promoter (<=1kb)	2	441212	0	ENSG00000205763	RP9P	RP9 pseudogene
chr9	137240102	137241500	1399	0.79	Promoter (<=1kb)	1	10383	0	ENSG00000188229	TUBB4B	tubulin beta 4B class IVb
chr10	11611002	11612000	999	0.78	Promoter (<=1kb)	1	107984208	0	ENSG00000271360	USP6NL-AS1	USP6NL antisense RNA 1
chr11	450302	451915	1614	0.78	Promoter (<=1kb)	1	81490	0	ENSG00000174915	PTDSS2	phosphatidylserine synthase 2
chr12	112406902	112408000	1099	0.78	Promoter (<=1kb)	2	6128	-558	ENSG00000089009	RPL6	ribosomal protein L6
chr16	30763002	30764212	1211	0.78	Promoter (<=1kb)	1	9810	666	ENSG00000103549	RNF40	ring finger protein 40
chr2	231461412	231463000	1589	0.78	Promoter (<=1kb)	2	4691	-241	ENSG00000115053	NCL	nucleolin
chr6	33273502	33274500	999	0.78	Promoter (<=1kb)	1	6222	-821	ENSG00000231500	RPS18	ribosomal protein S18
chr1	19252302	19253829	1528	0.77	Promoter (<=1kb)	1	51154	467	ENSG00000053372	MRTO4	MRT4 homolog, ribosome maturation factor
chr19	17225545	17227683	2139	0.77	Promoter (<=1kb)	1	79629	0	ENSG00000099330	OCEL1	occludin/ELL domain containing 1
chrX	75521912	75523992	2081	0.77	Promoter (<=1kb)	2	158866	0	ENSG00000102383	ZDHHC15	zinc finger DHHC-type palmitoyltransferase 15
chr11	94544302	94545300	999	0.76	Promoter (<=1kb)	1	143689	0	ENSG00000134627	PIWIL4	piwi like RNA-mediated gene silencing 4
chr17	80545602	80546600	999	0.76	Promoter (<=1kb)	1	57521	0	ENSG00000141564	RPTOR	regulatory associated protein of MTOR complex 1
chr19	11089202	11090364	1163	0.76	Promoter (<=1kb)	1	3949	0	ENSG00000130164	LDLR	low density lipoprotein receptor
chr19	56119502	56120600	1099	0.76	Promoter (<=1kb)	2	126208	650	ENSG00000142409	ZNF787	zinc finger protein 787
chr5	1009216	1010460	1245	0.76	Promoter (<=1kb)	1	85409	254	ENSG00000145506	NKD2	NKD inhibitor of WNT signaling pathway 2
chr15	66501802	66503500	1699	0.75	Promoter (<=1kb)	2	595097	0	ENSG00000199673	SNORD16	small nucleolar RNA, C/D box 16
chr9	136943502	136944500	999	0.75	Promoter (<=1kb)	2	54461	0	ENSG00000159069	FBXW5	F-box and WD repeat domain containing 5
chr1	229558302	229559300	999	0.74	Promoter (<=1kb)	2	23456	0	ENSG00000135776	ABCB10	ATP binding cassette subfamily B member 10
chr11	66479019	66479800	782	0.74	Promoter (<=1kb)	1	10072	-213	ENSG00000254986	DPP3	dipeptidyl peptidase 3
chr17	4553902	4554900	999	0.74	Promoter (<=1kb)	2	10514	12	ENSG00000132382	MYBBP1A	MYB binding protein 1a
chr19	12064802	12065900	1099	0.74	Promoter (<=1kb)	1	284391	0	ENSG00000223547	ZNF844	zinc finger protein 844
chr4	108622002	108624165	2164	0.73	Promoter (<=1kb)	1	6164	0	ENSG00000109475	RPL34	ribosomal protein L34
chr5	2749989	2751425	1437	0.73	Promoter (<=1kb)	2	153572	237	ENSG00000170561	IRX2	iroquois homeobox 2
chr1	27392196	27393205	1010	0.72	Promoter (<=1kb)	1	2827	0	ENSG00000181773	GPR3	G protein-coupled receptor 3
chr10	87863102	87864100	999	0.72	Promoter (<=1kb)	2	100144748	0	ENSG00000227268	KLLN	killin, p53 regulated DNA replication inhibitor
chr7	44984302	44985300	999	0.72	Promoter (<=1kb)	2	677798	210	ENSG00000277184	SNORA9	small nucleolar RNA, H/ACA box 9
chr8	22367802	22368800	999	0.72	Promoter (<=1kb)	1	23516	264	ENSG00000104635	SLC39A14	solute carrier family 39 member 14
chr10	114526402	114527400	999	0.71	Promoter (<=1kb)	2	3983	0	ENSG00000099204	ABLIM1	actin binding LIM protein 1
chr16	67934702	67935900	1199	0.71	Promoter (<=1kb)	2	5699	0	ENSG00000205220	PSMB10	proteasome 20S subunit beta 10
chr10	101781949	101783400	1452	0.7	Promoter (<=1kb)	2	10360	0	ENSG00000107833	NPM3	nucleophosmin/nucleoplasmin 3
chr16	30657502	30658600	1099	0.7	Promoter (<=1kb)	1	64319	0	ENSG00000156860	FBRS	fibrosin
chr17	51167202	51168600	1399	0.7	Promoter (<=1kb)	1	4831	0	ENSG00000243678	NME2	NME/NM23 nucleoside diphosphate kinase 2
chr19	18589102	18590100	999	0.7	Promoter (<=1kb)	1	55049	0	ENSG00000006015	REX1BD	required for excision 1-B domain containing
chr10	71319002	71320100	1099	0.69	Promoter (<=1kb)	1	55315	0	ENSG00000198246	SLC29A3	solute carrier family 29 member 3
chr11	9572220	9573200	981	0.69	Promoter (<=1kb)	1	7465	-470	ENSG00000166483	WEE1	WEE1 G2 checkpoint kinase
chr16	30066402	30068400	1999	0.69	Promoter (<=1kb)	1	226	0	ENSG00000149925	ALDOA	aldolase, fructose-bisphosphate A
chr17	8630602	8631600	999	0.69	Promoter (<=1kb)	2	4628	0	ENSG00000133026	MYH10	myosin heavy chain 10
chr19	49677502	49679769	2268	0.69	Promoter (<=1kb)	1	3276	0	ENSG00000126457	PRMT1	protein arginine methyltransferase 1
chr4	77863102	77864320	1219	0.69	Promoter (<=1kb)	1	65008	234	ENSG00000169288	MRPL1	mitochondrial ribosomal protein L1
chr6	43770502	43771500	999	0.69	Promoter (<=1kb)	1	7422	0	ENSG00000112715	VEGFA	vascular endothelial growth factor A
chr7	1458302	1459300	999	0.69	Promoter (<=1kb)	2	79778	65	ENSG00000164877	MICALL2	MICAL like 2
chr7	5527702	5528800	1099	0.69	Promoter (<=1kb)	2	60	0	ENSG00000075624	ACTB	actin beta
chr7	27121589	27123356	1768	0.69	Promoter (<=1kb)	1	285943	0	NA	HOXA-AS2	HOXA cluster antisense RNA 2
chr9	129640702	129642000	1299	0.69	Promoter (<=1kb)	2	140459	124	ENSG00000148331	ASB6	ankyrin repeat and SOCS box containing 6
chr11	111936902	111938100	1199	0.67	Promoter (<=1kb)	1	85458	0	ENSG00000150764	DIXDC1	DIX domain containing 1
chr4	39456302	39457700	1399	0.67	Promoter (<=1kb)	2	6133	0	ENSG00000163682	RPL9	ribosomal protein L9
chr5	171390202	171391700	1499	0.66	Promoter (<=1kb)	1	4869	485	ENSG00000181163	NPM1	nucleophosmin 1
chr9	19376832	19379000	2169	0.66	Promoter (<=1kb)	2	6194	0	ENSG00000137154	RPS6	ribosomal protein S6
chr2	152334702	152335700	999	0.63	Promoter (<=1kb)	1	114793	0	ENSG00000157827	FMNL2	formin like 2
chr9	136408776	136410426	1651	0.63	Promoter (<=1kb)	2	10807	0	ENSG00000165689	ENTR1	endosome associated trafficking regulator 1
chr2	197495210	197498000	2791	0.62	Promoter (<=1kb)	2	3329	0	ENSG00000144381	HSPD1	heat shock protein family D (Hsp60) member 1
chr3	14403202	14404317	1116	0.62	Promoter (<=1kb)	1	6533	554	ENSG00000131389	SLC6A6	solute carrier family 6 member 6
chr9	128829002	128830000	999	0.62	Promoter (<=1kb)	2	51490	0	ENSG00000198917	SPOUT1	SPOUT domain containing methyltransferase 1
chr19	48616491	48618000	1510	0.61	Promoter (<=1kb)	2	6141	0	ENSG00000063177	RPL18	ribosomal protein L18
chr19	58518302	58519400	1099	0.61	Promoter (<=1kb)	2	84878	154	ENSG00000119574	ZBTB45	zinc finger and BTB domain containing 45
chr20	57707602	57709000	1399	0.61	Promoter (<=1kb)	2	56937	760	ENSG00000124225	PMEPA1	prostate transmembrane protein, androgen induced 1
chr9	130444361	130447239	2879	0.61	Promoter (<=1kb)	1	445	0	ENSG00000130707	ASS1	argininosuccinate synthase 1
chr15	45023202	45024179	978	0.6	Promoter (<=1kb)	1	6652	0	ENSG00000140263	SORD	sorbitol dehydrogenase
chr19	16496102	16497100	999	0.6	Promoter (<=1kb)	2	125972	0	ENSG00000269058	CALR3	calreticulin 3
chr2	173075702	173077000	1299	0.6	Promoter (<=1kb)	1	51776	0	ENSG00000091436	MAP3K20	mitogen-activated protein kinase kinase kinase 20
chr21	36058573	36060000	1428	0.6	Promoter (<=1kb)	2	54093	242	ENSG00000185917	SETD4	SET domain containing 4
chr5	177494983	177497000	2018	0.6	Promoter (<=1kb)	2	9260	0	ENSG00000196923	PDLIM7	PDZ and LIM domain 7
chr9	38392602	38393600	999	0.6	Promoter (<=1kb)	1	219	0	ENSG00000137124	ALDH1B1	aldehyde dehydrogenase 1 family member B1
chr11	119094502	119095500	999	0.59	Promoter (<=1kb)	2	3014	0	ENSG00000188486	H2AX	H2A.X variant histone
chr12	54283102	54285035	1934	0.59	Promoter (<=1kb)	1	3178	0	ENSG00000135486	HNRNPA1	heterogeneous nuclear ribonucleoprotein A1
chr17	81869302	81870700	1399	0.59	Promoter (<=1kb)	2	396	0	ENSG00000141522	ARHGDIA	Rho GDP dissociation inhibitor alpha
chr19	2271202	2272200	999	0.59	Promoter (<=1kb)	1	4946	0	ENSG00000104904	OAZ1	ornithine decarboxylase antizyme 1
chr22	45970324	45972851	2528	0.59	Promoter (<=1kb)	2	7477	0	ENSG00000188064	WNT7B	Wnt family member 7B
chr22	46083002	46089932	6931	0.59	Promoter (<=1kb)	1	400931	0	ENSG00000197182	MIRLET7BHG	MIRLET7B host gene
chr4	55346102	55347100	999	0.59	Promoter (<=1kb)	1	105377659	0	NA	LINC02928	long intergenic non-protein coding RNA 2928
chr7	2553827	2556224	2398	0.59	Promoter (<=1kb)	2	221927	0	ENSG00000106009	BRAT1	BRCA1 associated ATM activator 1
chr7	2558463	2560574	2112	0.59	Promoter (<=1kb)	1	23288	0	ENSG00000106012	IQCE	IQ motif containing E
chr9	128880802	128881900	1099	0.59	Promoter (<=1kb)	2	883	29	ENSG00000171097	KYAT1	kynurenine aminotransferase 1
chr21	25561563	25563000	1438	0.58	Promoter (<=1kb)	1	114614	0	ENSG00000234883	MIR155HG	MIR155 host gene
chr1	15409154	15411204	2051	0.57	Promoter (<=1kb)	2	101927441	0	NA	EFHD2-AS1	EFHD2 antisense RNA 1
chr7	114922502	114923500	999	0.57	Promoter (<=1kb)	1	29969	0	ENSG00000135272	MDFIC	MyoD family inhibitor domain containing
chr10	97399802	97401100	1299	0.56	Promoter (<=1kb)	2	23223	183	ENSG00000052749	RRP12	ribosomal RNA processing 12 homolog
chr17	36600503	36603792	3290	0.56	Promoter (<=1kb)	1	79922	0	ENSG00000278619	MRM1	mitochondrial rRNA methyltransferase 1
chr6	30722302	30723900	1599	0.56	Promoter (<=1kb)	1	203068	603	ENSG00000196230	TUBB	tubulin beta class I
chr9	133356548	133357926	1379	0.56	Promoter (<=1kb)	2	6834	0	ENSG00000148290	SURF1	SURF1 cytochrome c oxidase assembly factor
chr10	13586902	13587900	999	0.55	Promoter (<=1kb)	1	8559	0	ENSG00000165630	PRPF18	pre-mRNA processing factor 18
chr10	102133102	102134100	999	0.55	Promoter (<=1kb)	1	23082	62	ENSG00000148840	PPRC1	PPARG related coactivator 1
chr16	1493368	1495079	1712	0.55	Promoter (<=1kb)	1	9894	8	ENSG00000100726	TELO2	telomere maintenance 2
chr19	46783643	46789317	5675	0.55	Promoter (<=1kb)	2	6510	0	ENSG00000105281	SLC1A5	solute carrier family 1 member 5
chr7	5424052	5425200	1149	0.55	Promoter (<=1kb)	2	84629	214	ENSG00000182095	TNRC18	trinucleotide repeat containing 18
chr7	6009002	6011347	2346	0.55	Promoter (<=1kb)	2	5395	0	ENSG00000122512	PMS2	PMS1 homolog 2, mismatch repair system component
chr9	136992330	136993506	1177	0.55	Promoter (<=1kb)	1	286257	0	ENSG00000148362	PAXX	PAXX non-homologous end joining factor
chrX	54493472	54495629	2158	0.55	Promoter (<=1kb)	2	2245	605	ENSG00000102302	FGD1	FYVE, RhoGEF and PH domain containing 1
chr1	153944913	153947178	2266	0.54	Promoter (<=1kb)	2	9909	0	ENSG00000198837	DENND4B	DENN domain containing 4B
chr14	77024935	77029487	4553	0.54	Promoter (<=1kb)	2	64207	0	ENSG00000119669	IRF2BPL	interferon regulatory factor 2 binding protein like
chr19	39481002	39482271	1270	0.54	Promoter (<=1kb)	1	92609	0	ENSG00000105197	TIMM50	translocase of inner mitochondrial membrane 50
chr3	50339560	50341626	2067	0.54	Promoter (<=1kb)	2	11186	0	ENSG00000068028	RASSF1	Ras association domain family member 1
chr4	139279002	139280628	1627	0.54	Promoter (<=1kb)	2	84709	0	ENSG00000137463	MGARP	mitochondria localized glutamic acid rich protein
chr1	1347251	1349126	1876	0.53	Promoter (<=1kb)	2	1855	0	ENSG00000107404	DVL1	dishevelled segment polarity protein 1
chr14	58638002	58640023	2022	0.53	Promoter (<=1kb)	1	51339	0	ENSG00000165617	DACT1	dishevelled binding antagonist of beta catenin 1
chr16	680474	684123	3650	0.53	Promoter (<=1kb)	1	10273	0	ENSG00000103266	STUB1	STIP1 homology and U-box containing protein 1
chr3	160399602	160400600	999	0.53	Promoter (<=1kb)	1	10051	0	ENSG00000113810	SMC4	structural maintenance of chromosomes 4
chr11	318930	321230	2301	0.52	Promoter (<=1kb)	2	10410	0	ENSG00000142089	IFITM3	interferon induced transmembrane protein 3
chr19	20422492	20425474	2983	0.52	Promoter (<=1kb)	2	664701	0	NA	ZNF826P	zinc finger protein 826, pseudogene
chr6	7107502	7108800	1299	0.52	Promoter (<=1kb)	1	6239	0	ENSG00000124782	RREB1	ras responsive element binding protein 1
chr9	107283093	107284500	1408	0.52	Promoter (<=1kb)	1	5887	0	ENSG00000119318	RAD23B	RAD23 homolog B, nucleotide excision repair protein
chr14	68789012	68791000	1989	0.51	Promoter (<=1kb)	2	677	243	ENSG00000185650	ZFP36L1	ZFP36 ring finger protein like 1
chr15	64152002	64153230	1229	0.51	Promoter (<=1kb)	1	79856	-250	ENSG00000157734	SNX22	sorting nexin 22
chr16	787301	788374	1074	0.51	Promoter (<=1kb)	2	113000	0	ENSG00000007376	RPUSD1	RNA pseudouridine synthase domain containing 1
chr16	788598	789802	1205	0.51	Promoter (<=1kb)	1	63922	0	ENSG00000127586	CHTF18	chromosome transmission fidelity factor 18
chr19	797991	803048	5058	0.51	Promoter (<=1kb)	1	5725	0	ENSG00000011304	PTBP1	polypyrimidine tract binding protein 1
chr21	46284002	46287806	3805	0.51	Promoter (<=1kb)	1	54059	0	ENSG00000182362	YBEY	ybeY metalloendoribonuclease
chrX	40093681	40097149	3469	0.51	Promoter (<=1kb)	2	54880	0	ENSG00000183337	BCOR	BCL6 corepressor
chr1	94922490	94925000	2511	-0.51	Promoter (<=1kb)	2	1266	0	ENSG00000117519	CNN3	calponin 3
chr12	46384002	46385311	1310	-0.51	Promoter (<=1kb)	1	100288798	0	NA	SLC38A4-AS1	SLC38A4 antisense RNA 1
chr12	77062292	77065000	2709	-0.51	Promoter (<=1kb)	2	144455	550	ENSG00000165891	E2F7	E2F transcription factor 7
chr2	190345002	190346021	1020	-0.51	Promoter (<=1kb)	2	26275	-809	ENSG00000198130	HIBCH	3-hydroxyisobutyryl-CoA hydrolase
chr3	120448181	120450000	1820	-0.51	Promoter (<=1kb)	1	107986121	0	NA	LOC107986121	uncharacterized LOC107986121
chr4	127783002	127785300	2299	-0.51	Promoter (<=1kb)	1	22824	0	ENSG00000164070	HSPA4L	heat shock protein family A (Hsp70) member 4 like
chr8	94889493	94890565	1073	-0.51	Promoter (<=1kb)	2	9134	0	ENSG00000175305	CCNE2	cyclin E2
chr8	103300002	103302530	2529	-0.51	Promoter (<=1kb)	1	8323	48	ENSG00000164930	FZD6	frizzled class receptor 6
chr8	120808799	120811000	2202	-0.51	Promoter (<=1kb)	2	6641	563	ENSG00000172164	SNTB1	syntrophin beta 1
chr9	83063802	83064800	999	-0.51	Promoter (<=1kb)	1	112268037	404	NA	LOC112268037	uncharacterized LOC112268037
chr1	97917900	97920000	2101	-0.52	Promoter (<=1kb)	2	1806	997	ENSG00000188641	DPYD	dihydropyrimidine dehydrogenase
chr5	157266127	157267640	1514	-0.53	Promoter (<=1kb)	1	26999	0	ENSG00000055163	CYFIP2	cytoplasmic FMR1 interacting protein 2
chr1	161018812	161021000	2189	-0.54	Promoter (<=1kb)	2	50848	96	ENSG00000158769	F11R	F11 receptor
chr11	85624717	85627000	2284	-0.54	Promoter (<=1kb)	2	1740	270	ENSG00000150672	DLG2	discs large MAGUK scaffold protein 2
chr3	33216354	33218000	1647	-0.54	Promoter (<=1kb)	2	26032	793	ENSG00000173705	SUSD5	sushi domain containing 5
chr4	52050608	52053293	2686	-0.54	Promoter (<=1kb)	1	132671	0	ENSG00000163071	SPATA18	spermatogenesis associated 18
chr5	154849440	154851217	1778	-0.54	Promoter (<=1kb)	2	10826	0	ENSG00000170271	FAXDC2	fatty acid hydroxylase domain containing 2
chr1	85197402	85200000	2599	-0.55	Promoter (<=1kb)	2	84144	513	ENSG00000097096	SYDE2	synapse defective Rho GTPase homolog 2
chr2	38067443	38069821	2379	-0.55	Promoter (<=1kb)	2	107985872	-402	NA	LOC107985872	uncharacterized LOC107985872
chr2	38071167	38077792	6626	-0.55	Promoter (<=1kb)	2	1545	0	ENSG00000138061	CYP1B1	cytochrome P450 family 1 subfamily B member 1
chr3	19146489	19148327	1839	-0.55	Promoter (<=1kb)	1	131096	-183	ENSG00000183960	KCNH8	potassium voltage-gated channel subfamily H member 8
chr3	28574518	28576000	1483	-0.56	Promoter (<=1kb)	1	645206	0	NA	LINC00693	long intergenic non-protein coding RNA 693
chr4	157075561	157078370	2810	-0.56	Promoter (<=1kb)	1	2743	0	ENSG00000109738	GLRB	glycine receptor beta
chr7	116673002	116674789	1788	-0.56	Promoter (<=1kb)	1	4233	612	ENSG00000105976	MET	MET proto-oncogene, receptor tyrosine kinase
chr12	65168430	65169300	871	-0.57	Promoter (<=1kb)	1	23592	-283	ENSG00000174106	LEMD3	LEM domain containing 3
chr1	17440002	17441414	1413	-0.58	Promoter (<=1kb)	2	55920	-325	ENSG00000179051	RCC2	regulator of chromosome condensation 2
chr3	3798223	3801000	2778	-0.58	Promoter (<=1kb)	2	100130207	0	ENSG00000144455	LOC100130207	uncharacterized LOC100130207
chr4	119625644	119627000	1357	-0.58	Promoter (<=1kb)	2	8654	633	ENSG00000138735	PDE5A	phosphodiesterase 5A
chr18	6730002	6731825	1824	-0.59	Promoter (<=1kb)	1	79822	0	ENSG00000088756	ARHGAP28	Rho GTPase activating protein 28
chr4	168632602	168634300	1699	-0.59	Promoter (<=1kb)	1	23022	985	ENSG00000129116	PALLD	palladin, cytoskeletal associated protein
chr12	12558699	12560000	1302	-0.6	Promoter (<=1kb)	2	80824	886	ENSG00000111266	DUSP16	dual specificity phosphatase 16
chr5	132225116	132227000	1885	-0.6	Promoter (<=1kb)	2	8974	262	ENSG00000072682	P4HA2	prolyl 4-hydroxylase subunit alpha 2
chr6	30074193	30076072	1880	-0.6	Promoter (<=1kb)	2	80352	0	ENSG00000204618	RNF39	ring finger protein 39
chr7	17300002	17302650	2649	-0.6	Promoter (<=1kb)	2	101927609	-634	NA	LOC101927609	uncharacterized LOC101927609
chr8	13274002	13275700	1699	-0.6	Promoter (<=1kb)	2	10395	610	ENSG00000164741	DLC1	DLC1 Rho GTPase activating protein
chr9	5509795	5511925	2131	-0.6	Promoter (<=1kb)	1	80380	0	ENSG00000197646	PDCD1LG2	programmed cell death 1 ligand 2
chr1	78002588	78004000	1413	-0.61	Promoter (<=1kb)	1	11080	-935	ENSG00000162616	DNAJB4	DnaJ heat shock protein family (Hsp40) member B4
chr11	706234	708274	2041	-0.61	Promoter (<=1kb)	2	10522	0	ENSG00000177030	DEAF1	DEAF1 transcription factor
chr11	129277469	129278857	1389	-0.61	Promoter (<=1kb)	2	9743	467	ENSG00000134909	ARHGAP32	Rho GTPase activating protein 32
chr12	75334225	75335761	1537	-0.61	Promoter (<=1kb)	1	256710	0	ENSG00000173401	GLIPR1L1	GLIPR1 like 1
chr17	58693202	58695000	1799	-0.61	Promoter (<=1kb)	1	5889	0	ENSG00000108384	RAD51C	RAD51 paralog C
chr3	107241202	107243190	1989	-0.61	Promoter (<=1kb)	1	344595	475	ENSG00000243701	DUBR	DPPA2 upstream binding RNA
chr12	30926021	30927472	1452	-0.62	Promoter (<=1kb)	1	441631	0	ENSG00000110900	TSPAN11	tetraspanin 11
chr15	84081002	84083580	2579	-0.62	Promoter (<=1kb)	1	648809	755	NA	EFL1P1	elongation factor like GTPase 1 pseudogene 1
chr5	51381544	51385021	3478	-0.62	Promoter (<=1kb)	1	3670	0	ENSG00000016082	ISL1	ISL LIM homeobox 1
chr5	111225002	111226169	1168	-0.62	Promoter (<=1kb)	1	814	538	ENSG00000152495	CAMK4	calcium/calmodulin dependent protein kinase IV
chr7	123749902	123751669	1768	-0.62	Promoter (<=1kb)	1	116435299	834	ENSG00000272686	WASL-DT	WASL divergent transcript
chr14	61761542	61767091	5550	-0.63	Promoter (<=1kb)	1	6617	0	ENSG00000023608	SNAPC1	small nuclear RNA activating complex polypeptide 1
chr15	64354406	64355300	895	-0.63	Promoter (<=1kb)	2	53944	771	ENSG00000169118	CSNK1G1	casein kinase 1 gamma 1
chr3	167736102	167737100	999	-0.63	Promoter (<=1kb)	1	5274	377	ENSG00000163536	SERPINI1	serpin family I member 1
chr8	56209212	56211000	1789	-0.63	Promoter (<=1kb)	2	5324	273	ENSG00000181690	PLAG1	PLAG1 zinc finger
chr8	94949150	94952298	3149	-0.63	Promoter (<=1kb)	1	137682	0	ENSG00000156170	NDUFAF6	NADH:ubiquinone oxidoreductase complex assembly factor 6
chr11	105611002	105612130	1129	-0.64	Promoter (<=1kb)	1	2893	4	ENSG00000152578	GRIA4	glutamate ionotropic receptor AMPA type subunit 4
chr13	28098839	28101289	2451	-0.64	Promoter (<=1kb)	2	2322	0	ENSG00000122025	FLT3	fms related receptor tyrosine kinase 3
chr22	29884002	29885413	1412	-0.64	Promoter (<=1kb)	1	8897	733	ENSG00000100330	MTMR3	myotubularin related protein 3
chr8	98065002	98066339	1338	-0.65	Promoter (<=1kb)	1	203111	434	ENSG00000177459	ERICH5	glutamate rich 5
chr15	83281927	83283000	1074	-0.66	Promoter (<=1kb)	2	646	457	ENSG00000169594	BNC1	basonuclin 1
chr4	81469796	81471000	1205	-0.66	Promoter (<=1kb)	2	153020	236	ENSG00000138670	RASGEF1B	RasGEF domain family member 1B
chr9	4665302	4666300	999	-0.66	Promoter (<=1kb)	2	55064	7	ENSG00000106686	SPATA6L	spermatogenesis associated 6 like
chr10	5710534	5711874	1341	-0.67	Promoter (<=1kb)	1	54906	908	ENSG00000108021	TASOR2	transcription activation suppressor family member 2
chr12	101878002	101878948	947	-0.67	Promoter (<=1kb)	1	55332	205	ENSG00000136048	DRAM1	DNA damage regulated autophagy modulator 1
chr2	182717502	182718500	999	-0.67	Promoter (<=1kb)	1	54431	0	ENSG00000077232	DNAJC10	DnaJ heat shock protein family (Hsp40) member C10
chr3	112635163	112638590	3428	-0.68	Promoter (<=1kb)	2	151887	0	ENSG00000091986	CCDC80	coiled-coil domain containing 80
chr4	182145602	182147140	1539	-0.68	Promoter (<=1kb)	2	90768	-353	NA	TENM3-AS1	TENM3 antisense RNA 1
chr6	11538002	11539888	1887	-0.68	Promoter (<=1kb)	1	100113407	253	ENSG00000205269	TMEM170B	transmembrane protein 170B
chr1	243847050	243849000	1951	-0.69	Promoter (<=1kb)	2	10000	755	ENSG00000117020	AKT3	AKT serine/threonine kinase 3
chr3	38038918	38040229	1312	-0.69	Promoter (<=1kb)	1	9940	0	ENSG00000008226	DLEC1	DLEC1 cilia and flagella associated protein
chr5	5139418	5141669	2252	-0.69	Promoter (<=1kb)	2	101929176	0	ENSG00000250579	ADAMTS16-DT	ADAMTS16 divergent transcript
chr5	127028166	127029700	1535	-0.69	Promoter (<=1kb)	2	115123	469	ENSG00000173926	MARCHF3	membrane associated ring-CH-type finger 3
chr6	15249602	15250465	864	-0.69	Promoter (<=1kb)	1	3720	747	ENSG00000008083	JARID2	jumonji and AT-rich interaction domain containing 2
chr6	68633661	68634700	1040	-0.69	Promoter (<=1kb)	2	101928307	172	NA	ADGRB3-DT	ADGRB3 divergent transcript
chr8	131041002	131042706	1705	-0.69	Promoter (<=1kb)	2	114	-93	ENSG00000155897	ADCY8	adenylate cyclase 8
chr9	23825002	23826400	1399	-0.69	Promoter (<=1kb)	2	1993	0	ENSG00000107105	ELAVL2	ELAV like RNA binding protein 2
chr12	10672997	10673900	904	-0.7	Promoter (<=1kb)	2	55359	0	ENSG00000060140	STYK1	serine/threonine/tyrosine kinase 1
chr12	119180002	119181892	1891	-0.7	Promoter (<=1kb)	1	26353	0	ENSG00000152137	HSPB8	heat shock protein family B (small) member 8
chr20	24470002	24471680	1679	-0.7	Promoter (<=1kb)	1	79953	373	ENSG00000101463	SYNDIG1	synapse differentiation inducing 1
chr6	18388302	18389900	1599	-0.7	Promoter (<=1kb)	1	255488	788	ENSG00000137393	RNF144B	ring finger protein 144B
chr6	46169678	46170400	723	-0.7	Promoter (<=1kb)	2	59084	571	ENSG00000112796	ENPP5	ectonucleotide pyrophosphatase/phosphodiesterase family member 5
chr8	17799075	17800400	1326	-0.7	Promoter (<=1kb)	2	57509	268	ENSG00000129422	MTUS1	microtubule associated scaffold protein 1
chr8	17801902	17803600	1699	-0.7	Promoter (<=1kb)	1	101930275	557	ENSG00000253671	MTUS1-DT	MTUS1 divergent transcript
chr9	110576832	110578900	2069	-0.7	Promoter (<=1kb)	2	79987	841	ENSG00000165124	SVEP1	sushi, von Willebrand factor type A, EGF and pentraxin domain containing 1
chr3	79015902	79017800	1899	-0.71	Promoter (<=1kb)	2	6091	744	ENSG00000169855	ROBO1	roundabout guidance receptor 1
chr3	89107902	89109308	1407	-0.71	Promoter (<=1kb)	1	2042	226	ENSG00000044524	EPHA3	EPH receptor A3
chr6	46650721	46652000	1280	-0.71	Promoter (<=1kb)	2	51302	818	ENSG00000146233	CYP39A1	cytochrome P450 family 39 subfamily A member 1
chr5	52788702	52790454	1753	-0.72	Promoter (<=1kb)	2	105378963	-676	NA	LOC105378963	uncharacterized LOC105378963
chr7	18085179	18086400	1222	-0.72	Promoter (<=1kb)	1	9734	-549	ENSG00000048052	HDAC9	histone deacetylase 9
chr7	130734902	130735900	999	-0.72	Promoter (<=1kb)	2	136259	-695	ENSG00000266265	KLF14	Kruppel like factor 14
chr7	135148002	135150052	2051	-0.72	Promoter (<=1kb)	1	55281	0	ENSG00000146859	TMEM140	transmembrane protein 140
chr8	92100450	92101600	1151	-0.72	Promoter (<=1kb)	2	862	-762	ENSG00000079102	RUNX1T1	RUNX1 partner transcriptional co-repressor 1
chr3	20186802	20187919	1118	-0.73	Promoter (<=1kb)	1	107986067	437	NA	LOC107986067	uncharacterized LOC107986067
chr3	111676002	111677000	999	-0.73	Promoter (<=1kb)	2	100874115	433	NA	PLCXD2-AS1	PLCXD2 antisense RNA 1
chr12	69740002	69741207	1206	-0.74	Promoter (<=1kb)	1	117177	594	ENSG00000127328	RAB3IP	RAB3A interacting protein
chr20	3240002	3241157	1156	-0.74	Promoter (<=1kb)	2	83959	-443	ENSG00000088836	SLC4A11	solute carrier family 4 member 11
chr4	23889702	23890900	1199	-0.74	Promoter (<=1kb)	2	10891	0	ENSG00000109819	PPARGC1A	PPARG coactivator 1 alpha
chrX	136149002	136150321	1320	-0.74	Promoter (<=1kb)	1	2273	424	ENSG00000022267	FHL1	four and a half LIM domains 1
chr12	14384999	14386000	1002	-0.75	Promoter (<=1kb)	1	55729	0	ENSG00000171681	ATF7IP	activating transcription factor 7 interacting protein
chr13	43880002	43881051	1050	-0.75	Promoter (<=1kb)	1	144811	98	ENSG00000179630	LACC1	laccase domain containing 1
chr6	109006693	109010000	3308	-0.75	Promoter (<=1kb)	2	27244	0	ENSG00000080546	SESN1	sestrin 1
chr1	110961012	110963000	1989	-0.76	Promoter (<=1kb)	2	55791	922	ENSG00000121931	LRIF1	ligand dependent nuclear receptor interacting factor 1
chr13	91398118	91400251	2134	-0.76	Promoter (<=1kb)	1	2262	0	ENSG00000179399	GPC5	glypican 5
chr15	40843128	40844000	873	-0.76	Promoter (<=1kb)	1	6692	-18	ENSG00000166145	SPINT1	serine peptidase inhibitor, Kunitz type 1
chr6	12290302	12292168	1867	-0.76	Promoter (<=1kb)	1	1906	0	ENSG00000078401	EDN1	endothelin 1
chr15	100880002	100881349	1348	-0.77	Promoter (<=1kb)	1	220	127	ENSG00000184254	ALDH1A3	aldehyde dehydrogenase 1 family member A3
chr2	157627349	157628300	952	-0.77	Promoter (<=1kb)	2	130399	427	ENSG00000123612	ACVR1C	activin A receptor type 1C
chr9	23824299	23826967	2669	-0.77	Promoter (<=1kb)	1	105375992	0	NA	LOC105375992	uncharacterized LOC105375992
chr1	216723202	216724547	1346	-0.78	Promoter (<=1kb)	2	2104	0	ENSG00000196482	ESRRG	estrogen related receptor gamma
chr11	85717821	85719402	1582	-0.78	Promoter (<=1kb)	2	54843	0	ENSG00000137501	SYTL2	synaptotagmin like 2
chr20	31719902	31722100	2199	-0.78	Promoter (<=1kb)	1	103021294	0	ENSG00000281376	ABALON	apoptotic BCL2L1-antisense long non-coding RNA
chr3	23812002	23813281	1280	-0.78	Promoter (<=1kb)	1	7324	544	ENSG00000170142	UBE2E1	ubiquitin conjugating enzyme E2 E1
chr5	72954622	72955300	679	-0.78	Promoter (<=1kb)	1	115548	-741	ENSG00000157107	FCHO2	FCH and mu domain containing endocytic adaptor 2
chr5	144204947	144206535	1589	-0.78	Promoter (<=1kb)	1	57528	0	ENSG00000183775	KCTD16	potassium channel tetramerization domain containing 16
chr1	23866696	23867700	1005	-0.79	Promoter (<=1kb)	2	2517	590	ENSG00000179163	FUCA1	alpha-L-fucosidase 1
chr1	169108202	169108995	794	-0.79	Promoter (<=1kb)	1	481	198	ENSG00000143153	ATP1B1	ATPase Na+/K+ transporting subunit beta 1
chr12	14884137	14886354	2218	-0.79	Promoter (<=1kb)	2	4256	0	ENSG00000111341	MGP	matrix Gla protein
chr16	67965267	67967000	1734	-0.79	Promoter (<=1kb)	2	6560	0	ENSG00000124067	SLC12A4	solute carrier family 12 member 4
chr18	63948377	63951666	3290	-0.79	Promoter (<=1kb)	1	284293	0	ENSG00000221887	HMSD	histocompatibility minor serpin domain containing
chr18	77248839	77249500	662	-0.79	Promoter (<=1kb)	1	2587	-348	ENSG00000166573	GALR1	galanin receptor 1
chr2	201119302	201120419	1118	-0.79	Promoter (<=1kb)	1	8837	638	ENSG00000003402	CFLAR	CASP8 and FADD like apoptosis regulator
chr6	100877735	100880700	2966	-0.79	Promoter (<=1kb)	2	10973	601	ENSG00000112249	ASCC3	activating signal cointegrator 1 complex subunit 3
chr11	13461184	13462300	1117	-0.8	Promoter (<=1kb)	2	84280	880	ENSG00000148925	BTBD10	BTB domain containing 10
chr12	50281640	50282900	1261	-0.8	Promoter (<=1kb)	2	51474	556	ENSG00000050405	LIMA1	LIM domain and actin binding 1
chr2	9952002	9953559	1558	-0.8	Promoter (<=1kb)	1	29841	220	ENSG00000134317	GRHL1	grainyhead like transcription factor 1
chr4	84584002	84585348	1347	-0.8	Promoter (<=1kb)	1	1040	733	ENSG00000163624	CDS1	CDP-diacylglycerol synthase 1
chr5	66829402	66830429	1028	-0.8	Promoter (<=1kb)	1	375449	540	ENSG00000069020	MAST4	microtubule associated serine/threonine kinase family member 4
chr8	66609099	66611900	2802	-0.8	Promoter (<=1kb)	2	4603	721	ENSG00000185697	MYBL1	MYB proto-oncogene like 1
chr5	10306298	10307300	1003	-0.81	Promoter (<=1kb)	2	134147	263	ENSG00000164237	CMBL	carboxymethylenebutenolidase homolog
chr6	97627002	97628000	999	-0.81	Promoter (<=1kb)	1	101927314	0	ENSG00000271860	LOC101927314	uncharacterized LOC101927314
chr1	183636402	183639020	2619	-0.82	Promoter (<=1kb)	1	23179	317	ENSG00000143344	RGL1	ral guanine nucleotide dissociation stimulator like 1
chr11	114398078	114399600	1523	-0.82	Promoter (<=1kb)	1	10179	-430	ENSG00000076053	RBM7	RNA binding motif protein 7
chr3	192513851	192515000	1150	-0.82	Promoter (<=1kb)	1	100873987	-22	ENSG00000230126	FGF12-AS2	FGF12 antisense RNA 2
chr1	26335332	26336100	769	-0.83	Promoter (<=1kb)	2	55057	283	ENSG00000176092	CRYBG2	crystallin beta-gamma domain containing 2
chr1	94928002	94929100	1099	-0.83	Promoter (<=1kb)	1	729970	436	NA	CNN3-DT	CNN3 divergent transcript
chr11	67057502	67058142	641	-0.84	Promoter (<=1kb)	1	29984	613	ENSG00000173156	RHOD	ras homolog family member D
chr11	130160702	130161680	979	-0.84	Promoter (<=1kb)	1	6768	920	ENSG00000149418	ST14	ST14 transmembrane serine protease matriptase
chr18	69399622	69400600	979	-0.84	Promoter (<=1kb)	1	220164	-288	ENSG00000206052	DOK6	docking protein 6
chr2	33476802	33477529	728	-0.84	Promoter (<=1kb)	1	25780	137	ENSG00000152689	RASGRP3	RAS guanyl releasing protein 3
chr3	122578002	122579110	1109	-0.84	Promoter (<=1kb)	1	165631	352	ENSG00000173200	PARP15	poly(ADP-ribose) polymerase family member 15
chr5	163439002	163440900	1899	-0.85	Promoter (<=1kb)	1	900	0	ENSG00000113328	CCNG1	cyclin G1
chr6	142302802	142304991	2190	-0.85	Promoter (<=1kb)	1	57211	176	ENSG00000112414	ADGRG6	adhesion G protein-coupled receptor G6
chr7	104329002	104330119	1118	-0.85	Promoter (<=1kb)	1	375612	141	ENSG00000187416	LHFPL3	LHFPL tetraspan subfamily member 3
chr2	72914762	72916000	1239	-0.86	Promoter (<=1kb)	1	2016	-260	ENSG00000135638	EMX1	empty spiracles homeobox 1
chr13	77919502	77920273	772	-0.87	Promoter (<=1kb)	1	100874222	0	ENSG00000234377	OBI1-AS1	OBI1 antisense RNA 1
chr7	3301879	3303329	1451	-0.87	Promoter (<=1kb)	2	105375132	0	NA	SDK1-AS1	SDK1 antisense RNA 1
chr8	81731419	81732300	882	-0.87	Promoter (<=1kb)	2	79752	45	ENSG00000104231	ZFAND1	zinc finger AN1-type containing 1
chr1	31576402	31577331	930	-0.89	Promoter (<=1kb)	1	64129	0	ENSG00000142910	TINAGL1	tubulointerstitial nephritis antigen like 1
chr1	72279771	72282000	2230	-0.89	Promoter (<=1kb)	2	257194	539	ENSG00000172260	NEGR1	neuronal growth regulator 1
chr11	34976735	34978322	1588	-0.89	Promoter (<=1kb)	1	8050	0	ENSG00000110435	PDHX	pyruvate dehydrogenase complex component X
chr14	38207649	38208800	1152	-0.89	Promoter (<=1kb)	1	6751	0	ENSG00000139874	SSTR1	somatostatin receptor 1
chr16	71526002	71527082	1081	-0.89	Promoter (<=1kb)	1	10164	0	ENSG00000140835	CHST4	carbohydrate sulfotransferase 4
chr3	63277993	63279675	1683	-0.89	Promoter (<=1kb)	1	132204	0	ENSG00000163630	SYNPR	synaptoporin
chr4	15006002	15007334	1333	-0.89	Promoter (<=1kb)	1	132864	-33	ENSG00000137449	CPEB2	cytoplasmic polyadenylation element binding protein 2
chr4	106313965	106315000	1036	-0.89	Promoter (<=1kb)	1	9255	-544	ENSG00000164022	AIMP1	aminoacyl tRNA synthetase complex interacting multifunctional protein 1
chr1	204829002	204829883	882	-0.9	Promoter (<=1kb)	1	23114	291	ENSG00000163531	NFASC	neurofascin
chr13	23432109	23432900	792	-0.9	Promoter (<=1kb)	2	26278	783	ENSG00000151835	SACS	sacsin molecular chaperone
chr13	77917865	77918800	936	-0.9	Promoter (<=1kb)	2	1910	0	ENSG00000136160	EDNRB	endothelin receptor type B
chr16	4536690	4538200	1511	-0.9	Promoter (<=1kb)	2	29965	204	ENSG00000089486	CDIP1	cell death inducing p53 target 1
chr22	37907802	37908489	688	-0.9	Promoter (<=1kb)	1	85377	920	ENSG00000100139	MICALL1	MICAL like 1
chr3	185551902	185552976	1075	-0.9	Promoter (<=1kb)	2	200879	0	ENSG00000163898	LIPH	lipase H
chr8	1825602	1826557	956	-0.9	Promoter (<=1kb)	1	9639	0	ENSG00000104728	ARHGEF10	Rho guanine nucleotide exchange factor 10
chr13	71867502	71868145	644	-0.91	Promoter (<=1kb)	2	1602	-298	ENSG00000276644	DACH1	dachshund family transcription factor 1
chr3	84959002	84960100	1099	-0.92	Promoter (<=1kb)	1	253559	0	ENSG00000175161	CADM2	cell adhesion molecule 2
chr6	36385826	36386500	675	-0.92	Promoter (<=1kb)	1	105375037	-331	NA	ETV7-AS1	ETV7 and PTX1 antisense RNA 1
chr2	164838571	164840400	1830	-0.93	Promoter (<=1kb)	1	101929633	-261	NA	LOC101929633	uncharacterized LOC101929633
chr5	16615425	16616200	776	-0.93	Promoter (<=1kb)	1	101929524	0	ENSG00000246214	RETREG1-AS1	RETREG1 antisense RNA 1
chr6	89144554	89145800	1247	-0.93	Promoter (<=1kb)	2	101929004	79	ENSG00000288009	LOC101929004	uncharacterized LOC101929004
chr1	202539002	202540103	1102	-0.94	Promoter (<=1kb)	1	4660	0	ENSG00000077157	PPP1R12B	protein phosphatase 1 regulatory subunit 12B
chr17	9648102	9649076	975	-0.94	Promoter (<=1kb)	2	107985011	-442	NA	LOC107985011	uncharacterized LOC107985011
chr2	204546702	204547700	999	-0.94	Promoter (<=1kb)	1	117583	702	ENSG00000116117	PARD3B	par-3 family cell polarity regulator beta
chr5	141359658	141360768	1111	-0.94	Promoter (<=1kb)	1	56103	0	ENSG00000253910	PCDHGB2	protocadherin gamma subfamily B, 2
chr7	87058269	87059000	732	-0.94	Promoter (<=1kb)	2	222223	515	ENSG00000164659	ELAPOR2	endosome-lysosome associated apoptosis and autophagy regulator family member 2
chr9	79576102	79578100	1999	-0.94	Promoter (<=1kb)	1	7091	322	ENSG00000106829	TLE4	TLE family member 4, transcriptional corepressor
chr9	87498902	87500000	1099	-0.94	Promoter (<=1kb)	1	1612	0	ENSG00000196730	DAPK1	death associated protein kinase 1
chr12	63821179	63822100	922	-0.95	Promoter (<=1kb)	1	113218505	0	NA	MIR10527	microRNA 10527
chr6	119079502	119080399	898	-0.95	Promoter (<=1kb)	2	79632	-323	ENSG00000111879	FAM184A	family with sequence similarity 184 member A
chr14	70642802	70644434	1633	-0.96	Promoter (<=1kb)	1	23508	886	ENSG00000133985	TTC9	tetratricopeptide repeat domain 9
chr15	70699794	70703315	3522	-0.96	Promoter (<=1kb)	2	55075	0	ENSG00000137831	UACA	uveal autoantigen with coiled-coil domains and ankyrin repeats
chr3	185819010	185820900	1891	-0.96	Promoter (<=1kb)	2	10644	203	ENSG00000073792	IGF2BP2	insulin like growth factor 2 mRNA binding protein 2
chr12	40223470	40224400	931	-0.97	Promoter (<=1kb)	2	107984474	0	NA	LRRK2-DT	LRRK2 divergent transcript
chr17	58415402	58416400	999	-0.97	Promoter (<=1kb)	2	54894	0	ENSG00000108375	RNF43	ring finger protein 43
chr18	58222002	58224100	2099	-0.97	Promoter (<=1kb)	1	23327	371	ENSG00000049759	NEDD4L	NEDD4 like E3 ubiquitin protein ligase
chr3	42936007	42937285	1279	-0.97	Promoter (<=1kb)	1	100506243	0	ENSG00000240747	KRBOX1	KRAB box domain containing 1
chr4	75628617	75630000	1384	-0.97	Promoter (<=1kb)	2	8999	486	ENSG00000138769	CDKL2	cyclin dependent kinase like 2
chr4	165380002	165381100	1099	-0.97	Promoter (<=1kb)	1	1363	716	ENSG00000109472	CPE	carboxypeptidase E
chrX	11663230	11664200	971	-0.97	Promoter (<=1kb)	2	395	883	ENSG00000047648	ARHGAP6	Rho GTPase activating protein 6
chr2	133566952	133568824	1873	-0.98	Promoter (<=1kb)	2	344148	0	ENSG00000176771	NCKAP5	NCK associated protein 5
chr7	134777860	134779000	1141	-0.98	Promoter (<=1kb)	1	800	-420	ENSG00000122786	CALD1	caldesmon 1
chr8	72536090	72539144	3055	-0.98	Promoter (<=1kb)	1	9312	0	ENSG00000182674	KCNB2	potassium voltage-gated channel subfamily B member 2
chrX	37906102	37906966	865	-0.98	Promoter (<=1kb)	1	94122	0	ENSG00000147041	SYTL5	synaptotagmin like 5
chr13	21671702	21672700	999	-0.99	Promoter (<=1kb)	1	2254	629	ENSG00000102678	FGF9	fibroblast growth factor 9
chr15	29571111	29572527	1417	-0.99	Promoter (<=1kb)	2	23359	-132	ENSG00000104059	FAM189A1	family with sequence similarity 189 member A1
chr18	54270402	54271044	643	-0.99	Promoter (<=1kb)	1	11201	-318	ENSG00000101751	POLI	DNA polymerase iota
chr5	51381802	51383100	1299	-0.99	Promoter (<=1kb)	2	642366	232	ENSG00000259663	ISL1-DT	ISL1 divergent transcript
chr1	9183002	9184347	1346	-1	Promoter (<=1kb)	2	106614088	-610	ENSG00000228526	MIR34AHG	MIR34A host gene
chr12	8681267	8682185	919	-1	Promoter (<=1kb)	1	57494	0	ENSG00000166532	RIMKLB	ribosomal modification protein rimK like family member B
chr16	3065296	3066200	905	-1	Promoter (<=1kb)	1	9235	0	ENSG00000008517	IL32	interleukin 32
chr7	29195602	29196206	605	-1	Promoter (<=1kb)	2	54504	-151	ENSG00000106066	CPVL	carboxypeptidase vitellogenic like
chr19	47231341	47233270	1930	-1.01	Promoter (<=1kb)	2	27113	0	ENSG00000105327	BBC3	BCL2 binding component 3
chr4	74446002	74447800	1799	-1.01	Promoter (<=1kb)	1	374	700	ENSG00000109321	AREG	amphiregulin
chr11	5689280	5691293	2014	-1.02	Promoter (<=1kb)	1	10346	0	ENSG00000132274	TRIM22	tripartite motif containing 22
chr17	39978977	39979900	924	-1.02	Promoter (<=1kb)	1	5709	-907	ENSG00000108344	PSMD3	proteasome 26S subunit, non-ATPase 3
chr20	9069702	9070737	1036	-1.02	Promoter (<=1kb)	1	5332	554	ENSG00000101333	PLCB4	phospholipase C beta 4
chr4	80269002	80273511	4510	-1.02	Promoter (<=1kb)	1	2250	737	ENSG00000138675	FGF5	fibroblast growth factor 5
chr7	87342742	87344600	1859	-1.02	Promoter (<=1kb)	2	11257	861	ENSG00000182165	TP53TG1	TP53 target 1
chr9	5451102	5451988	887	-1.02	Promoter (<=1kb)	1	29126	560	ENSG00000120217	CD274	CD274 molecule
chr10	88988411	88990000	1590	-1.03	Promoter (<=1kb)	1	355	-531	ENSG00000026103	FAS	Fas cell surface death receptor
chr2	50347102	50348196	1095	-1.03	Promoter (<=1kb)	2	9378	0	ENSG00000179915	NRXN1	neurexin 1
chr4	37453902	37454702	801	-1.03	Promoter (<=1kb)	1	55286	0	ENSG00000154274	C4orf19	chromosome 4 open reading frame 19
chr6	166757176	166758319	1144	-1.03	Promoter (<=1kb)	2	6196	0	ENSG00000071242	RPS6KA2	ribosomal protein S6 kinase A2
chr15	75904902	75906626	1725	-1.04	Promoter (<=1kb)	1	26263	777	ENSG00000167196	FBXO22	F-box protein 22
chr10	28334602	28335437	836	-1.05	Promoter (<=1kb)	2	143098	-116	ENSG00000150054	MPP7	MAGUK p55 scaffold protein 7
chr13	77699002	77700093	1092	-1.05	Promoter (<=1kb)	1	122060	120	ENSG00000139737	SLAIN1	SLAIN motif family member 1
chr2	47345002	47346094	1093	-1.05	Promoter (<=1kb)	2	101927043	0	ENSG00000234690	EPCAM-DT	EPCAM divergent transcript
chr2	192192998	192194000	1003	-1.05	Promoter (<=1kb)	2	23671	524	ENSG00000144339	TMEFF2	transmembrane protein with EGF like and two follistatin like domains 2
chr5	132411902	132413479	1578	-1.05	Promoter (<=1kb)	1	441108	913	NA	IRF1-AS1	IRF1 antisense RNA 1
chr5	173893102	173894196	1095	-1.05	Promoter (<=1kb)	1	80315	24	ENSG00000113742	CPEB4	cytoplasmic polyadenylation element binding protein 4
chr14	50822493	50824202	1710	-1.06	Promoter (<=1kb)	2	51199	-537	ENSG00000100503	NIN	ninein
chr11	47217002	47218846	1845	-1.07	Promoter (<=1kb)	1	1643	89	ENSG00000134574	DDB2	damage specific DNA binding protein 2
chr3	120908802	120910278	1477	-1.07	Promoter (<=1kb)	1	9515	0	ENSG00000145087	STXBP5L	syntaxin binding protein 5L
chr3	113948802	113949423	622	-1.08	Promoter (<=1kb)	1	254887	295	ENSG00000184307	ZDHHC23	zinc finger DHHC-type palmitoyltransferase 23
chr4	152348573	152352400	3828	-1.08	Promoter (<=1kb)	2	55294	0	ENSG00000109670	FBXW7	F-box and WD repeat domain containing 7
chr6	36129761	36130400	640	-1.08	Promoter (<=1kb)	1	5603	-84	ENSG00000156711	MAPK13	mitogen-activated protein kinase 13
chr6	106361202	106361846	645	-1.08	Promoter (<=1kb)	1	202	485	ENSG00000112297	CRYBG1	crystallin beta-gamma domain containing 1
chr11	35523225	35525800	2576	-1.09	Promoter (<=1kb)	2	25891	0	ENSG00000149090	PAMR1	peptidase domain containing associated with muscle regeneration 1
chr4	118351297	118352100	804	-1.09	Promoter (<=1kb)	2	8492	903	ENSG00000164099	PRSS12	serine protease 12
chr8	11198035	11200000	1966	-1.09	Promoter (<=1kb)	2	286046	834	ENSG00000171044	XKR6	XK related 6
chr1	145997402	145998103	702	-1.1	Promoter (<=1kb)	2	10628	-823	ENSG00000265972	TXNIP	thioredoxin interacting protein
chr9	70868361	70868900	540	-1.1	Promoter (<=1kb)	2	80036	123	ENSG00000083067	TRPM3	transient receptor potential cation channel subfamily M member 3
chr1	59925458	59926500	1043	-1.11	Promoter (<=1kb)	2	1573	255	ENSG00000134716	CYP2J2	cytochrome P450 family 2 subfamily J member 2
chr19	41261224	41262700	1477	-1.11	Promoter (<=1kb)	1	11100	0	ENSG00000105323	HNRNPUL1	heterogeneous nuclear ribonucleoprotein U like 1
chr1	27341713	27343800	2088	-1.12	Promoter (<=1kb)	1	84958	0	ENSG00000142765	SYTL1	synaptotagmin like 1
chr14	73789102	73790200	1099	-1.12	Promoter (<=1kb)	2	91748	85	ENSG00000156030	MIDEAS	mitotic deacetylase associated SANT domain protein
chr1	59814904	59816959	2056	-1.13	Promoter (<=1kb)	1	51361	0	ENSG00000134709	HOOK1	hook microtubule tethering protein 1
chr1	201466074	201467400	1327	-1.14	Promoter (<=1kb)	2	23612	0	ENSG00000174307	PHLDA3	pleckstrin homology like domain family A member 3
chr11	27697610	27698800	1191	-1.14	Promoter (<=1kb)	2	627	867	ENSG00000176697	BDNF	brain derived neurotrophic factor
chr3	68007151	68008386	1236	-1.14	Promoter (<=1kb)	1	407738	921	ENSG00000183662	TAFA1	TAFA chemokine like family member 1
chr1	58575508	58576500	993	-1.16	Promoter (<=1kb)	2	4070	752	ENSG00000184292	TACSTD2	tumor associated calcium signal transducer 2
chr4	159228402	159229227	826	-1.17	Promoter (<=1kb)	1	9693	-110	ENSG00000109756	RAPGEF2	Rap guanine nucleotide exchange factor 2
chr5	163436401	163437000	600	-1.17	Promoter (<=1kb)	2	105377697	293	NA	LOC105377697	uncharacterized LOC105377697
chr9	21560002	21562294	2293	-1.17	Promoter (<=1kb)	2	554202	-102	ENSG00000171889	MIR31HG	MIR31 host gene
chr3	187736662	187737300	639	-1.18	Promoter (<=1kb)	2	604	0	ENSG00000113916	BCL6	BCL6 transcription repressor
chr8	98961940	98963295	1356	-1.18	Promoter (<=1kb)	1	107986872	512	NA	LOC107986872	uncharacterized LOC107986872
chr1	9179472	9182300	2829	-1.19	Promoter (<=1kb)	1	102724571	0	ENSG00000234546	LNCTAM34A	long non coding transcriptional activator of miR34a
chr8	78507777	78508600	824	-1.19	Promoter (<=1kb)	2	105375911	0	NA	LOC105375911	uncharacterized LOC105375911
chr12	68806963	68820889	13927	-1.2	Promoter (<=1kb)	1	4193	0	ENSG00000135679	MDM2	MDM2 proto-oncogene
chr18	58576454	58579890	3437	-1.2	Promoter (<=1kb)	2	115701	0	ENSG00000198796	ALPK2	alpha kinase 2
chr19	50432502	50433218	717	-1.2	Promoter (<=1kb)	1	4606	0	ENSG00000086967	MYBPC2	myosin binding protein C2
chr11	99020902	99021908	1007	-1.22	Promoter (<=1kb)	1	53942	0	ENSG00000149972	CNTN5	contactin 5
chr11	704961	706135	1175	-1.23	Promoter (<=1kb)	1	64787	0	ENSG00000177106	EPS8L2	EPS8 like 2
chr1	77890502	77891245	744	-1.24	Promoter (<=1kb)	2	374987	-963	ENSG00000235927	NEXN-AS1	NEXN antisense RNA 1
chr4	141637602	141639302	1701	-1.24	Promoter (<=1kb)	1	3600	655	ENSG00000164136	IL15	interleukin 15
chr1	24319002	24320584	1583	-1.26	Promoter (<=1kb)	1	57822	0	ENSG00000158055	GRHL3	grainyhead like transcription factor 3
chr4	164381447	164383700	2254	-1.26	Promoter (<=1kb)	2	55016	0	ENSG00000145416	MARCHF1	membrane associated ring-CH-type finger 1
chr1	94818948	94819600	653	-1.27	Promoter (<=1kb)	2	101928079	496	ENSG00000224081	SLC44A3-AS1	SLC44A3 antisense RNA 1
chr7	95396802	95398380	1579	-1.27	Promoter (<=1kb)	2	5446	-427	ENSG00000105852	PON3	paraoxonase 3
chr4	61202002	61203535	1534	-1.29	Promoter (<=1kb)	1	23284	0	ENSG00000150471	ADGRL3	adhesion G protein-coupled receptor L3
chr6	55577977	55578600	624	-1.29	Promoter (<=1kb)	2	54511	473	ENSG00000146151	HMGCLL1	3-hydroxymethyl-3-methylglutaryl-CoA lyase like 1
chr9	10612015	10612900	886	-1.31	Promoter (<=1kb)	2	5789	0	ENSG00000153707	PTPRD	protein tyrosine phosphatase receptor type D
chr19	38877409	38878100	692	-1.32	Promoter (<=1kb)	2	126432	157	ENSG00000187994	RINL	Ras and Rab interactor like
chr9	12813063	12815228	2166	-1.32	Promoter (<=1kb)	2	101929467	0	ENSG00000235448	LURAP1L-AS1	LURAP1L antisense RNA 1
chr5	38466950	38468403	1454	-1.33	Promoter (<=1kb)	2	105374732	0	NA	LOC105374732	uncharacterized LOC105374732
chr10	101131902	101133549	1648	-1.34	Promoter (<=1kb)	1	3195	0	ENSG00000107807	TLX1	T cell leukemia homeobox 1
chr5	61303173	61304121	949	-1.38	Promoter (<=1kb)	2	105378992	680	ENSG00000249279	LINC02057	long intergenic non-protein coding RNA 2057
chr14	70640146	70641200	1055	-1.4	Promoter (<=1kb)	2	10001	4	ENSG00000133997	MED6	mediator complex subunit 6
chr4	21304302	21304914	613	-1.4	Promoter (<=1kb)	2	80333	-313	ENSG00000185774	KCNIP4	potassium voltage-gated channel interacting protein 4
chr7	92179802	92180427	626	-1.4	Promoter (<=1kb)	2	401387	-271	ENSG00000240720	LRRD1	leucine rich repeats and death domain containing 1
chr12	72268408	72277951	9544	-1.44	Promoter (<=1kb)	2	283392	0	NA	TRHDE-AS1	TRHDE antisense RNA 1
chr18	63950002	63951666	1665	-1.46	Promoter (<=1kb)	1	5271	645	ENSG00000166401	SERPINB8	serpin family B member 8
chr12	27011356	27013400	2045	-1.47	Promoter (<=1kb)	2	51768	0	ENSG00000064115	TM7SF3	transmembrane 7 superfamily member 3
chr13	87670627	87671400	774	-1.47	Promoter (<=1kb)	1	26050	0	ENSG00000165300	SLITRK5	SLIT and NTRK like family member 5
chr18	34494802	34496049	1248	-1.49	Promoter (<=1kb)	1	1837	273	ENSG00000134769	DTNA	dystrobrevin alpha
chr4	7870680	7872278	1599	-1.5	Promoter (<=1kb)	2	60312	0	ENSG00000196526	AFAP1	actin filament associated protein 1
chr8	23103502	23104543	1042	-1.5	Promoter (<=1kb)	1	8794	581	ENSG00000173535	TNFRSF10C	TNF receptor superfamily member 10c
chr6	71418130	71419100	971	-1.51	Promoter (<=1kb)	2	79940	-657	ENSG00000233237	LINC00472	long intergenic non-protein coding RNA 472
chr12	126770411	126772481	2071	-1.54	Promoter (<=1kb)	2	387895	0	NA	LINC00944	long intergenic non-protein coding RNA 944
chr11	27383249	27385873	2625	-1.55	Promoter (<=1kb)	2	55366	0	ENSG00000205213	LGR4	leucine rich repeat containing G protein-coupled receptor 4
chr11	126991854	126992853	1000	-1.55	Promoter (<=1kb)	1	105369558	0	NA	LOC105369558	uncharacterized LOC105369558
chr12	130953967	130954775	809	-1.55	Promoter (<=1kb)	1	283383	0	ENSG00000111452	ADGRD1	adhesion G protein-coupled receptor D1
chr3	12289202	12290298	1097	-1.55	Promoter (<=1kb)	1	5468	91	ENSG00000132170	PPARG	peroxisome proliferator activated receptor gamma
chr5	80961302	80962471	1170	-1.55	Promoter (<=1kb)	2	102524628	-395	ENSG00000251450	RASGRF2-AS1	RASGRF2 antisense RNA 1
chr3	45011743	45012252	510	-1.58	Promoter (<=1kb)	1	23016	510	ENSG00000075914	EXOSC7	exosome component 7
chr1	83859848	83860600	753	-1.61	Promoter (<=1kb)	2	101927560	0	ENSG00000233008	LOC101927560	uncharacterized LOC101927560
chr2	165293969	165295252	1284	-1.64	Promoter (<=1kb)	1	6326	0	ENSG00000136531	SCN2A	sodium voltage-gated channel alpha subunit 2
chr6	10407921	10408800	880	-1.64	Promoter (<=1kb)	1	100130275	-540	NA	TFAP2A-AS1	TFAP2A antisense RNA 1
chr8	71353844	71357300	3457	-1.64	Promoter (<=1kb)	2	2138	0	ENSG00000104313	EYA1	EYA transcriptional coactivator and phosphatase 1
chr15	96325206	96326100	895	-1.66	Promoter (<=1kb)	1	7026	0	ENSG00000185551	NR2F2	nuclear receptor subfamily 2 group F member 2
chr6	75491898	75494415	2518	-1.68	Promoter (<=1kb)	2	27145	0	ENSG00000118407	FILIP1	filamin A interacting protein 1
chr12	5043448	5044248	801	-1.69	Promoter (<=1kb)	1	3741	0	ENSG00000130037	KCNA5	potassium voltage-gated channel subfamily A member 5
chr2	136766202	136766897	696	-1.76	Promoter (<=1kb)	1	80731	657	ENSG00000144229	THSD7B	thrombospondin type 1 domain containing 7B
chr12	98892774	98893600	827	-1.77	Promoter (<=1kb)	2	56899	116	ENSG00000185046	ANKS1B	ankyrin repeat and sterile alpha motif domain containing 1B
chrX	6226119	6227600	1482	-1.8	Promoter (<=1kb)	2	57502	0	ENSG00000146938	NLGN4X	neuroligin 4 X-linked
chr7	83645906	83648500	2595	-1.82	Promoter (<=1kb)	2	9723	50	ENSG00000170381	SEMA3E	semaphorin 3E
chr1	190474573	190476308	1736	-1.83	Promoter (<=1kb)	2	339479	0	ENSG00000162670	BRINP3	BMP/retinoic acid inducible neural specific 3
chr8	113432214	113433400	1187	-1.83	Promoter (<=1kb)	1	105375709	0	NA	LOC105375709	uncharacterized LOC105375709
chr5	22852678	22853780	1103	-1.84	Promoter (<=1kb)	2	1010	0	ENSG00000154162	CDH12	cadherin 12
chr2	47345102	47346094	993	-1.86	Promoter (<=1kb)	1	4072	0	ENSG00000119888	EPCAM	epithelial cell adhesion molecule
chr19	41218025	41218600	576	-1.9	Promoter (<=1kb)	1	558	-623	ENSG00000167601	AXL	AXL receptor tyrosine kinase
chr17	37883228	37884944	1717	-1.91	Promoter (<=1kb)	2	284100	0	ENSG00000276715	YWHAEP7	tyrosine 3-monooxygenase/tryptophan 5-monooxygenase activation protein epsilon pseudogene 7
chr14	61747436	61751300	3865	-1.93	Promoter (<=1kb)	2	105370526	0	ENSG00000258667	HIF1A-AS3	HIF1A antisense RNA 3
chrX	57287202	57288294	1093	-1.98	Promoter (<=1kb)	1	158584	496	ENSG00000165591	FAAH2	fatty acid amide hydrolase 2
chr4	158167637	158170939	3303	-2.14	Promoter (<=1kb)	1	285505	0	ENSG00000248429	GASK1B-AS1	GASK1B antisense RNA 1
chr3	151314897	151316780	1884	-2.15	Promoter (<=1kb)	1	116931	0	ENSG00000144893	MED12L	mediator complex subunit 12L
chr1	50109435	50110876	1442	-2.19	Promoter (<=1kb)	1	1996	0	ENSG00000162374	ELAVL4	ELAV like RNA binding protein 4
chr6	36675796	36678800	3005	-2.22	Promoter (<=1kb)	1	1026	0	ENSG00000124762	CDKN1A	cyclin dependent kinase inhibitor 1A
chr4	115113000	115114207	1208	-2.25	Promoter (<=1kb)	2	64579	0	ENSG00000138653	NDST4	N-deacetylase and N-sulfotransferase 4
chr5	19987524	19988738	1215	-2.36	Promoter (<=1kb)	2	1016	0	ENSG00000145526	CDH18	cadherin 18
chr6	48108688	48111343	2656	-2.72	Promoter (<=1kb)	2	442213	0	ENSG00000244694	PTCHD4	patched domain containing 4
chrX	33208802	33211475	2674	-3.89	Promoter (<=1kb)	2	1756	0	ENSG00000198947	DMD	dystrophin
chr2	218909702	218910358	657	-0.81	Intron (ENST00000689696.1/ENST00000689696.1, intron 1 of 1)	2	101928537	20278	ENSG00000228135	LINC01494	long intergenic non-protein coding RNA 1494
chr3	25151429	25152354	926	-1.03	Intron (ENST00000687676.1/5915, intron 4 of 11)	1	5915	-21765	ENSG00000077092	RARB	retinoic acid receptor beta
chr6	167849551	167850549	999	-1.13	Intron (ENST00000683244.1/4301, intron 1 of 33)	1	4301	21916	ENSG00000130396	AFDN	afadin, adherens junction formation factor
chr3	15782656	15783700	1045	-1.3	Intron (ENST00000683139.1/23243, intron 2 of 27)	2	23243	12806	ENSG00000206560	ANKRD28	ankyrin repeat domain 28
chr13	67353781	67354583	803	-1.06	Intron (ENST00000656527.1/100874145, intron 2 of 2)	1	100874145	-17804	ENSG00000230040	LINC00364	long intergenic non-protein coding RNA 364
chr1	85330538	85331090	553	-1.36	Intron (ENST00000654182.1/646626, intron 2 of 2)	1	646626	53823	NA	BCL10-AS1	BCL10 antisense RNA 1
chr4	131450397	131451207	811	-1.55	Intron (ENST00000652848.1/105377424, intron 1 of 2)	1	105377424	-34750	NA	LINC02377	long intergenic non-protein coding RNA 2377
chr22	40566982	40567922	941	-1.36	Intron (ENST00000651595.2/57591, intron 2 of 14)	2	57591	-33155	ENSG00000196588	MRTFA	myocardin related transcription factor A
chr15	24773102	24773799	698	1.06	Intron (ENST00000651136.1/791114, intron 9 of 14)	1	6638	-49838	ENSG00000128739	SNRPN	small nuclear ribonucleoprotein polypeptide N
chr2	46706122	46707028	907	-1.3	Intron (ENST00000650611.1/388948, intron 1 of 7)	1	9655	6827	ENSG00000171150	SOCS5	suppressor of cytokine signaling 5
chr11	118440302	118440857	556	-1.3	Intron (ENST00000649464.1/10632, intron 2 of 2)	1	4297	3370	ENSG00000118058	KMT2A	lysine methyltransferase 2A
chr18	57788802	57789694	893	-1.22	Intron (ENST00000648908.2/5205, intron 1 of 27)	2	5205	12294	ENSG00000081923	ATP8B1	ATPase phospholipid transporting 8B1
chr1	231602337	231603054	718	-1.13	Intron (ENST00000647072.1/100303453, intron 4 of 7)	2	100287814	9036	ENSG00000229228	LINC00582	long intergenic non-protein coding RNA 582
chr12	15798527	15799500	974	-0.79	Intron (ENST00000646918.1/2059, intron 4 of 23)	2	2059	-9127	ENSG00000151491	EPS8	epidermal growth factor receptor pathway substrate 8
chr8	115429102	115430200	1099	0.8	Intron (ENST00000640765.1/7227, intron 4 of 5)	2	7227	62021	ENSG00000104447	TRPS1	transcriptional repressor GATA binding 1
chr3	64214164	64215468	1305	-1.05	Intron (ENST00000638394.2/166336, intron 1 of 7)	2	166336	9998	ENSG00000163637	PRICKLE2	prickle planar cell polarity protein 2
chr6	106439176	106439800	625	-1.1	Intron (ENST00000633556.3/202, intron 1 of 21)	2	105377924	17448	ENSG00000282408	LOC105377924	uncharacterized LOC105377924
chr17	68981126	68981836	711	-0.95	Intron (ENST00000630625.1/104355297, intron 1 of 1)	2	10350	7305	ENSG00000154258	ABCA9	ATP binding cassette subfamily A member 9
chr2	199446524	199447400	877	1.53	Intron (ENST00000614512.4/23314, intron 3 of 8)	2	23314	8688	ENSG00000119042	SATB2	SATB homeobox 2
chr11	83063302	83063956	655	-0.89	Intron (ENST00000612684.4/27314, intron 1 of 4)	2	27314	7506	ENSG00000137502	RAB30	RAB30, member RAS oncogene family
chr18	35044870	35046491	1622	-1.57	Intron (ENST00000591734.5/10982, intron 2 of 5)	1	10982	3220	ENSG00000166974	MAPRE2	microtubule associated protein RP/EB family member 2
chr17	78775402	78775999	598	-1.04	Intron (ENST00000591455.5/9267, intron 1 of 12)	2	9267	6273	ENSG00000108669	CYTH1	cytohesin 1
chr17	6938548	6940981	2434	0.72	Intron (ENST00000574183.1/ENST00000574183.1, intron 1 of 1)	1	245	39638	ENSG00000262943	ALOX12P2	arachidonate 12-lipoxygenase pseudogene 2
chr14	65281997	65283202	1206	-0.77	Intron (ENST00000555736.1/ENST00000555736.1, intron 1 of 3)	2	100616176	51981	ENSG00000266740	MIR4708	microRNA 4708
chr14	73021484	73023015	1532	-0.75	Intron (ENST00000553891.5/53349, intron 2 of 12)	2	53349	4091	ENSG00000165861	ZFYVE1	zinc finger FYVE-type containing 1
chr12	79547902	79548404	503	-1.9	Intron (ENST00000551032.5/ENST00000551032.5, intron 2 of 2)	2	5074	48130	ENSG00000177425	PAWR	pro-apoptotic WT1 regulator
chr12	93785602	93786212	611	-1.22	Intron (ENST00000549615.5/8738, intron 2 of 3)	1	8738	-28924	ENSG00000169372	CRADD	CASP2 and RIPK1 domain containing adaptor with death domain
chr5	140038079	140039473	1395	-0.6	Intron (ENST00000541337.5/9542, intron 1 of 7)	2	9542	3596	ENSG00000158458	NRG2	neuregulin 2
chr12	31316707	31318631	1925	-0.58	Intron (ENST00000539409.5/58516, intron 1 of 2)	2	58516	5531	ENSG00000139146	SINHCAF	SIN3-HDAC complex associated factor
chr11	128517174	128518100	927	-0.99	Intron (ENST00000535549.5/2113, intron 1 of 3)	2	2113	4101	ENSG00000134954	ETS1	ETS proto-oncogene 1, transcription factor
chr1	98668502	98669139	638	-1.01	Intron (ENST00000529992.5/51375, intron 1 of 7)	1	51375	6279	ENSG00000162627	SNX7	sorting nexin 7
chr11	96324820	96325600	781	-1.31	Intron (ENST00000524717.6/84441, intron 1 of 4)	1	100422991	-15838	ENSG00000266192	MIR1260B	microRNA 1260b
chr8	102383002	102384070	1069	-0.76	Intron (ENST00000520539.6/51366, intron 1 of 58)	2	51366	-21793	ENSG00000104517	UBR5	ubiquitin protein ligase E3 component n-recognin 5
chr8	123536627	123538000	1374	-0.71	Intron (ENST00000517956.5/114907, intron 1 of 8)	2	114907	3189	ENSG00000156804	FBXO32	F-box protein 32
chr5	95725645	95726200	556	-1.27	Intron (ENST00000515852.5/22836, intron 2 of 2)	1	22836	-4672	ENSG00000164292	RHOBTB3	Rho related BTB domain containing 3
chr4	4502502	4503563	1062	-0.77	Intron (ENST00000505286.5/53407, intron 1 of 10)	2	104472519	-20802	ENSG00000248221	STX18-IT1	STX18 intronic transcript 1
chr4	127642305	127643124	820	-1.13	Intron (ENST00000504491.1/27152, intron 1 of 1)	1	27152	9339	ENSG00000164066	INTU	inturned planar cell polarity protein
chr3	156691693	156692831	1139	-0.66	Intron (ENST00000486483.5/25976, intron 2 of 5)	1	25976	10527	ENSG00000163659	TIPARP	TCDD inducible poly(ADP-ribose) polymerase
chr3	28341674	28342500	827	-1.71	Intron (ENST00000479665.6/64343, intron 1 of 7)	2	64343	-3057	ENSG00000163512	AZI2	5-azacytidine induced 2
chr6	43095609	43096800	1192	-1.53	Intron (ENST00000476760.1/5754, intron 1 of 1)	1	5754	18795	ENSG00000112655	PTK7	protein tyrosine kinase 7 (inactive)
chr1	8021632	8023000	1369	-0.56	Intron (ENST00000474874.5/54206, intron 1 of 2)	2	54206	3283	ENSG00000116285	ERRFI1	ERBB receptor feedback inhibitor 1
chr2	160402539	160403743	1205	-0.6	Intron (ENST00000474820.5/5937, intron 2 of 15)	2	100616364	4139	ENSG00000283734	MIR4785	microRNA 4785
chr2	160471802	160472802	1001	-1.23	Intron (ENST00000474820.5/5937, intron 1 of 15)	2	5937	20167	ENSG00000153250	RBMS1	RNA binding motif single stranded interacting protein 1
chr9	96612002	96612552	551	-1.3	Intron (ENST00000474602.5/8555, intron 1 of 13)	2	8555	6054	ENSG00000081377	CDC14B	cell division cycle 14B
chr3	147242602	147243800	1199	-4.39	Intron (ENST00000473299.1/ENST00000473299.1, intron 2 of 5)	2	112268449	126635	NA	LOC112268449	uncharacterized LOC112268449
chr7	116216834	116219176	2343	-0.6	Intron (ENST00000461440.5/26136, intron 1 of 2)	1	26136	-3628	ENSG00000135269	TES	testin LIM domain protein
chr2	46319821	46320608	788	-1.74	Intron (ENST00000460015.1/2034, intron 1 of 1)	1	2034	-15082	ENSG00000116016	EPAS1	endothelial PAS domain protein 1
chr20	35318902	35319539	638	-1.12	Intron (ENST00000457259.5/55245, intron 4 of 6)	2	55245	-3466	ENSG00000101019	UQCC1	ubiquinol-cytochrome c reductase complex assembly factor 1
chr1	240100002	240101349	1348	-1.58	Intron (ENST00000447095.5/56776, intron 2 of 6)	1	56776	8119	ENSG00000155816	FMN2	formin 2
chr3	192155019	192155953	935	-1.16	Intron (ENST00000445105.7/2257, intron 5 of 5)	1	100873986	-82084	ENSG00000231383	FGF12-AS1	FGF12 antisense RNA 1
chr6	152025645	152026600	956	-1.27	Intron (ENST00000440973.5/2099, intron 7 of 9)	1	2099	81473	ENSG00000091831	ESR1	estrogen receptor 1
chr3	42496585	42497300	716	-0.92	Intron (ENST00000433647.5/7433, intron 1 of 13)	1	7433	-4612	ENSG00000114812	VIPR1	vasoactive intestinal peptide receptor 1
chr2	179247535	179248176	642	-0.92	Intron (ENST00000428443.8/91404, intron 1 of 17)	2	91404	16027	ENSG00000187231	SESTD1	SEC14 and spectrin domain containing 1
chr15	44541331	44542500	1170	-0.82	Intron (ENST00000424492.7/8669, intron 2 of 5)	1	8669	4148	ENSG00000104131	EIF3J	eukaryotic translation initiation factor 3 subunit J
chr6	56688944	56689700	757	-1.22	Intron (ENST00000421834.6/667, intron 5 of 93)	2	667	3603	ENSG00000151914	DST	dystonin
chr1	83692802	83694005	1204	-1.07	Intron (ENST00000417975.1/101927587, intron 2 of 2)	2	101927587	58510	ENSG00000233008	LINC01725	long intergenic non-protein coding RNA 1725
chr4	117325451	117328877	3427	-2.44	Intron (ENST00000416680.1/105377389, intron 3 of 6)	1	105377390	-31719	ENSG00000228358	LINC02263	long intergenic non-protein coding RNA 2263
chr2	12456285	12456800	516	-0.85	Intron (ENST00000412294.5/100506457, intron 4 of 5)	1	100506457	66112	ENSG00000224184	MIR3681HG	MIR3681 host gene
chr2	163731176	163732100	925	-0.75	Intron (ENST00000409634.5/55137, intron 2 of 2)	2	55137	3884	ENSG00000182263	FIGN	fidgetin, microtubule severing factor
chr13	23609273	23610402	1130	-0.79	Intron (ENST00000403372.6/55504, intron 1 of 7)	1	55504	29893	ENSG00000127863	TNFRSF19	TNF receptor superfamily member 19
chr1	25435502	25436319	818	-1.11	Intron (ENST00000399766.7/55219, intron 1 of 8)	1	55219	4542	ENSG00000204178	MACO1	macoilin 1
chr3	86985339	86985929	591	-1.92	Intron (ENST00000398399.7/389136, intron 1 of 3)	2	389136	4773	ENSG00000206538	VGLL3	vestigial like family member 3
chr2	109608769	109610182	1414	-0.55	Intron (ENST00000397712.7/151011, intron 1 of 10)	2	151011	3322	ENSG00000186522	SEPTIN10	septin 10
chr13	97246454	97247263	810	-1.84	Intron (ENST00000397601.5/10150, intron 1 of 6)	1	10150	24099	ENSG00000139793	MBNL2	muscleblind like splicing regulator 2
chr7	6251860	6252996	1137	-0.71	Intron (ENST00000396741.3/9265, intron 1 of 12)	2	9265	19628	ENSG00000008256	CYTH3	cytohesin 3
chr4	85514128	85515159	1032	-1.33	Intron (ENST00000395184.6/83478, intron 1 of 9)	1	83478	38642	ENSG00000138639	ARHGAP24	Rho GTPase activating protein 24
chr3	105836371	105837472	1102	-1.03	Intron (ENST00000394030.8/868, intron 3 of 18)	2	868	16174	ENSG00000114423	CBLB	Cbl proto-oncogene B
chr3	111864089	111865437	1349	-0.93	Intron (ENST00000393923.7/90102, intron 2 of 17)	2	105374040	-3359	NA	LOC105374040	uncharacterized LOC105374040
chr3	129793152	129794700	1549	-1.98	Intron (ENST00000393238.8/23023, intron 4 of 6)	2	23023	72400	ENSG00000172765	TMCC1	transmembrane and coiled-coil domain family 1
chr3	192879220	192879900	681	-0.85	Intron (ENST00000392452.3/151963, intron 1 of 1)	2	151963	37956	ENSG00000180611	MB21D2	Mab-21 domain containing 2
chr22	46060818	46061700	883	2.21	Intron (ENST00000381051.6/400931, intron 1 of 4)	1	150381	5903	NA	PRR34-AS1	PRR34 antisense RNA 1
chr13	99658002	99659213	1212	-0.7	Intron (ENST00000376355.7/171425, intron 1 of 7)	1	100422861	14943	ENSG00000263615	MIR4306	microRNA 4306
chr10	104445756	104446858	1103	-1.61	Intron (ENST00000369704.8/159686, intron 15 of 17)	2	101927523	33416	ENSG00000225768	LINC02620	long intergenic non-protein coding RNA 2620
chr1	172549447	172550295	849	-1.31	Intron (ENST00000367723.8/51430, intron 2 of 22)	1	51430	-3035	ENSG00000094975	SUCO	SUN domain containing ossification factor
chr20	41048602	41049157	556	-1.46	Intron (ENST00000361337.3/7150, intron 2 of 20)	1	7150	19688	ENSG00000198900	TOP1	DNA topoisomerase I
chr16	10552738	10553300	563	-1.6	Intron (ENST00000359543.8/2013, intron 1 of 4)	2	2013	5854	ENSG00000213853	EMP2	epithelial membrane protein 2
chr4	48698010	48700000	1991	-0.75	Intron (ENST00000358350.9/285527, intron 2 of 63)	2	285527	-16839	ENSG00000075539	FRYL	FRY like transcription coactivator
chr18	77071631	77072175	545	-1.22	Intron (ENST00000355994.7/4155, intron 2 of 8)	2	4155	15407	ENSG00000197971	MBP	myelin basic protein
chr1	68207002	68207890	889	-1.82	Intron (ENST00000354777.6/79971, intron 1 of 11)	2	100302279	-23392	ENSG00000221203	MIR1262	microRNA 1262
chr6	11039131	11039900	770	-1.89	Intron (ENST00000354666.4/54898, intron 1 of 7)	1	100506409	-3582	ENSG00000230314	ELOVL2-AS1	ELOVL2 antisense RNA 1
chr2	212265753	212266385	633	-1.6	Intron (ENST00000342788.9/2066, intron 1 of 27)	2	2066	-140572	ENSG00000178568	ERBB4	erb-b2 receptor tyrosine kinase 4
chr5	59598402	59599189	788	-1.38	Intron (ENST00000340635.11/5144, intron 1 of 14)	2	5144	-11903	ENSG00000113448	PDE4D	phosphodiesterase 4D
chr3	191290616	191291506	891	-1.38	Intron (ENST00000340524.10/257313, intron 4 of 8)	2	257313	-8213	ENSG00000188958	UTS2B	urotensin 2B
chr5	121969002	121970253	1252	-0.86	Intron (ENST00000339397.5/153443, intron 1 of 7)	1	153443	7027	ENSG00000151304	SRFBP1	serum response factor binding protein 1
chr5	107572202	107572996	795	-1.11	Intron (ENST00000333274.11/1946, intron 1 of 4)	2	1946	-66011	ENSG00000184349	EFNA5	ephrin A5
chr5	54531150	54531962	813	-1.55	Intron (ENST00000326277.5/112574, intron 1 of 1)	1	112574	13285	ENSG00000178996	SNX18	sorting nexin 18
chr13	111210219	111211301	1083	-0.82	Intron (ENST00000317133.9/8874, intron 4 of 18)	1	8874	4930	ENSG00000102606	ARHGEF7	Rho guanine nucleotide exchange factor 7
chr11	46559550	46561274	1725	-0.59	Intron (ENST00000314845.7/55626, intron 1 of 18)	2	55626	-28943	ENSG00000110497	AMBRA1	autophagy and beclin 1 regulator 1
chr6	26127502	26128500	999	1.01	Intron (ENST00000314088.6/ENST00000314088.6, intron 1 of 1)	1	8334	3330	ENSG00000180573	H2AC6	H2A clustered histone 6
chr3	23950111	23950700	590	-1.11	Intron (ENST00000312521.9/9975, intron 1 of 7)	2	28512	-3520	ENSG00000197885	NKIRAS1	NFKB inhibitor interacting Ras like 1
chr11	73073002	73073668	667	-1.57	Intron (ENST00000311172.11/9873, intron 2 of 18)	2	9873	66393	ENSG00000137478	FCHSD2	FCH and double SH3 domains 2
chr9	91416319	91417000	682	-1.36	Intron (ENST00000297689.4/4783, intron 1 of 1)	2	4783	6832	ENSG00000165030	NFIL3	nuclear factor, interleukin 3 regulated
chr5	84371817	84373199	1383	-1.2	Intron (ENST00000296591.10/10085, intron 1 of 10)	1	105379057	-9225	NA	EDIL3-DT	EDIL3 divergent transcript
chr3	152381752	152383417	1666	-0.64	Intron (ENST00000282486.10/4154, intron 2 of 9)	1	4154	-31641	ENSG00000152601	MBNL1	muscleblind like splicing regulator 1
chr2	36403946	36404813	868	-0.95	Intron (ENST00000280527.7/51232, intron 2 of 16)	1	51232	25589	ENSG00000150938	CRIM1	cysteine rich transmembrane BMP regulator 1
chr5	115533879	115535291	1413	-1.08	Intron (ENST00000274457.5/56929, intron 2 of 2)	2	56929	9484	ENSG00000145780	FEM1C	fem-1 homolog C
chr15	51731230	51732297	1068	-0.6	Intron (ENST00000267838.7/256586, intron 1 of 2)	2	256586	5358	ENSG00000140280	LYSMD2	LysM domain containing 2
chr7	74480011	74480600	590	1.47	Intron (ENST00000265755.7/9569, intron 1 of 26)	1	9569	-25392	ENSG00000006704	GTF2IRD1	GTF2I repeat domain containing 1
chr18	62718702	62720471	1770	-0.79	Intron (ENST00000262719.10/23239, intron 1 of 16)	1	23239	3161	ENSG00000081913	PHLPP1	PH domain and leucine rich repeat protein phosphatase 1
chr17	59804677	59805724	1048	-1.09	Intron (ENST00000262291.9/81671, intron 7 of 11)	1	81671	30923	ENSG00000062716	VMP1	vacuole membrane protein 1
chr12	108722273	108722900	628	-1.37	Intron (ENST00000261401.8/23603, intron 1 of 10)	2	23603	7651	ENSG00000110880	CORO1C	coronin 1C
chr3	128179002	128180023	1022	-0.94	Intron (ENST00000254730.11/60678, intron 1 of 6)	2	8607	-25088	ENSG00000175792	RUVBL1	RuvB like AAA ATPase 1
chr13	49257747	49258433	687	-0.93	Intron (ENST00000251108.10/81602, intron 3 of 9)	1	81602	9699	ENSG00000102543	CDADC1	cytidine and dCMP deaminase domain containing 1
chr6	16700493	16701000	508	1.37	Intron (ENST00000244769.8/6310, intron 3 of 8)	2	6310	49092	ENSG00000124788	ATXN1	ataxin 1
chr1	118982602	118983958	1357	2.29	Intron (ENST00000207157.7/6913, intron 1 of 7)	2	6913	4385	ENSG00000092607	TBX15	T-box transcription factor 15
chr6	142819391	142820000	610	-0.93	Intron (ENST00000012134.7/3097, intron 2 of 8)	2	3097	17047	ENSG00000010818	HIVEP2	HIVEP zinc finger 2
chr22	36220437	36221625	1189	-0.92	Exon (ENST00000691931.1/ENST00000691931.1, exon 1 of 1)	2	80832	-15597	ENSG00000100336	APOL4	apolipoprotein L4
chr5	15425491	15426515	1025	-0.95	Exon (ENST00000671652.1/ENST00000671652.1, exon 1 of 2)	1	23194	-73665	ENSG00000183580	FBXL7	F-box and leucine rich repeat protein 7
chr7	111756530	111757744	1215	-0.76	Exon (ENST00000660369.1/ENST00000660369.1, exon 1 of 3)	2	9732	-16316	ENSG00000128512	DOCK4	dedicator of cytokinesis 4
chr1	242146802	242147534	733	-1.14	Exon (ENST00000656612.1/ENST00000656612.1, exon 1 of 4)	2	200150	117899	ENSG00000180287	PLD5	phospholipase D family member 5
chr4	47743991	47744518	528	-0.94	Exon (ENST00000610355.4/10699, exon 4 of 20)	2	10699	45742	ENSG00000145244	CORIN	corin, serine peptidase
chr21	16305628	16308774	3147	0.67	Exon (ENST00000602921.2/ENST00000602921.2, exon 1 of 3)	2	109617014	-20860	ENSG00000201025	SNORD74B	small nucleolar RNA, C/D box 74B
chr4	54059666	54060700	1035	-0.81	Exon (ENST00000595906.2/ENST00000595906.2, exon 1 of 1)	2	26511	3598	ENSG00000109220	CHIC2	cysteine rich hydrophobic domain 2
chr8	18720102	18721622	1521	-1.21	Exon (ENST00000524252.1/ENST00000524252.1, exon 1 of 3)	2	23362	-35981	ENSG00000156011	PSD3	pleckstrin and Sec7 domain containing 3
chr5	124735135	124736200	1066	-1.04	Exon (ENST00000507630.1/ENST00000507630.1, exon 1 of 1)	2	57507	8167	ENSG00000168916	ZNF608	zinc finger protein 608
chr3	171876297	171877448	1152	-0.87	Exon (ENST00000449106.2/100874219, exon 3 of 4)	1	105374218	-23063	NA	LOC105374218	uncharacterized LOC105374218
chr7	149321008	149322848	1841	-0.83	Exon (ENST00000427009.1/ENST00000427009.1, exon 1 of 1)	1	155060	26919	ENSG00000244560	LOC155060	AI894139 pseudogene
chr7	35247877	35249500	1624	-1.67	Exon (ENST00000408931.4/57057, exon 3 of 8)	2	57057	4131	ENSG00000164532	TBX20	T-box transcription factor 20
chr2	140502958	140503663	706	-1.09	Exon (ENST00000389484.8/53353, exon 54 of 91)	2	102465692	83022	ENSG00000283506	MIR7157	microRNA 7157
chr9	92147202	92148153	952	-1.15	Exon (ENST00000367276.8/158314, exon 2 of 2)	1	158314	-4441	NA	LINC00475	long intergenic non-protein coding RNA 475
chr12	5806556	5808012	1457	-1.78	Exon (ENST00000327087.12/57101, exon 9 of 27)	2	57101	62424	ENSG00000047617	ANO2	anoctamin 2
chr6	27583302	27584041	740	0.98	Distal Intergenic	1	100507173	-109986	ENSG00000281706	LINC01012	long intergenic non-protein coding RNA 1012
chr9	89234184	89235390	1207	-0.58	Distal Intergenic	2	53358	-55366	ENSG00000148082	SHC3	SHC adaptor protein 3
chr17	48483649	48484696	1048	-0.73	Distal Intergenic	1	101927166	23279	NA	LOC101927166	uncharacterized LOC101927166
chr20	56925122	56926149	1028	-0.73	Distal Intergenic	2	105372685	193394	NA	LOC105372685	uncharacterized LOC105372685
chr1	81237902	81238700	799	-0.77	Distal Intergenic	1	23266	-67447	ENSG00000117114	ADGRL2	adhesion G protein-coupled receptor L2
chr1	116877742	116879476	1735	-0.77	Distal Intergenic	1	5738	-30440	ENSG00000134247	PTGFRN	prostaglandin F2 receptor inhibitor
chr5	53488675	53490854	2180	-0.82	Distal Intergenic	1	10468	4459	ENSG00000134363	FST	follistatin
chr3	184524400	184525400	1001	-0.83	Distal Intergenic	1	105374251	19287	NA	LINC01839	long intergenic non-protein coding RNA 1839
chr5	54469541	54470773	1233	-0.85	Distal Intergenic	1	8988	13842	ENSG00000169271	HSPB3	heat shock protein family B (small) member 3
chr13	34750109	34751130	1022	-0.88	Distal Intergenic	2	105370159	-53497	NA	LOC105370159	uncharacterized LOC105370159
chr11	113664068	113665195	1128	-0.9	Distal Intergenic	2	80975	28542	ENSG00000166682	TMPRSS5	transmembrane serine protease 5
chr6	3797391	3798345	955	-0.9	Distal Intergenic	1	26240	-33588	ENSG00000145945	FAM50B	family with sequence similarity 50 member B
chr18	50203738	50204502	765	-0.94	Distal Intergenic	2	4645	-8591	ENSG00000167306	MYO5B	myosin VB
chr3	169667816	169668400	585	-0.96	Distal Intergenic	2	2122	-4041	ENSG00000085276	MECOM	MDS1 and EVI1 complex locus
chr5	93078024	93078600	577	-0.97	Distal Intergenic	2	107984117	-138433	NA	LINC02058	long intergenic non-protein coding RNA 2058
chr2	75587658	75588720	1063	-0.98	Distal Intergenic	2	84141	-17936	ENSG00000115363	EVA1A	eva-1 homolog A, regulator of programmed cell death
chr9	35882308	35882923	616	-0.99	Distal Intergenic	2	392309	-11907	ENSG00000168828	OR13J1	olfactory receptor family 13 subfamily J member 1
chr9	21688702	21689539	838	-1.01	Distal Intergenic	1	4507	-113097	ENSG00000099810	MTAP	methylthioadenosine phosphorylase
chr5	123784991	123785900	910	-1.15	Distal Intergenic	1	1456	196566	ENSG00000151292	CSNK1G3	casein kinase 1 gamma 3
chr7	121313702	121314656	955	-1.15	Distal Intergenic	1	51384	-10711	ENSG00000002745	WNT16	Wnt family member 16
chr3	112390758	112391372	615	-1.24	Distal Intergenic	1	4345	57580	ENSG00000091972	CD200	CD200 molecule
chr6	28764911	28765800	890	-1.25	Distal Intergenic	2	401242	97550	ENSG00000225595	LINC01623	long intergenic non-protein coding RNA 1623
chr5	113692962	113693514	553	-1.26	Distal Intergenic	2	105379127	83323	ENSG00000286839	LOC105379127	uncharacterized LOC105379127
chr11	30740905	30741728	824	-1.27	Distal Intergenic	1	101928338	-32185	NA	LOC101928338	uncharacterized LOC101928338
chr3	140931102	140931636	535	-1.29	Distal Intergenic	1	55186	-10194	ENSG00000114120	SLC25A36	solute carrier family 25 member 36
chr13	21616342	21617127	786	-1.31	Distal Intergenic	2	221154	-12161	ENSG00000165487	MICU2	mitochondrial calcium uptake 2
chr10	105837616	105838200	585	-1.34	Distal Intergenic	2	101927549	-17267	NA	LINC02627	long intergenic non-protein coding RNA 2627
chr4	130563249	130564266	1018	-1.34	Distal Intergenic	1	105377420	187020	NA	LINC02479	long intergenic non-protein coding RNA 2479
chr14	65373191	65374103	913	-1.35	Distal Intergenic	1	2530	-36489	ENSG00000033170	FUT8	fucosyltransferase 8
chr13	97141824	97142715	892	-1.37	Distal Intergenic	2	103625683	36907	ENSG00000233124	LINC00456	long intergenic non-protein coding RNA 456
chr13	106795801	106796600	800	-1.37	Distal Intergenic	1	107984627	42554	NA	LOC107984627	uncharacterized LOC107984627
chr2	186819622	186820498	877	-1.37	Distal Intergenic	2	151112	28672	ENSG00000163012	ZSWIM2	zinc finger SWIM-type containing 2
chr6	77366953	77369000	2048	-1.39	Distal Intergenic	2	3351	94491	ENSG00000135312	HTR1B	5-hydroxytryptamine receptor 1B
chr3	181839364	181839977	614	-1.43	Distal Intergenic	1	347689	111646	ENSG00000242808	SOX2-OT	SOX2 overlapping transcript
chr15	60325891	60326700	810	-1.47	Distal Intergenic	2	302	47805	ENSG00000182718	ANXA2	annexin A2
chr15	56019153	56021406	2254	-1.63	Distal Intergenic	2	4734	-25493	ENSG00000069869	NEDD4	NEDD4 E3 ubiquitin protein ligase
chr3	88030143	88031500	1358	-1.87	Distal Intergenic	2	8545	26951	ENSG00000163320	CGGBP1	CGG triplet repeat binding protein 1
chrX	76147073	76147900	828	-1.88	Distal Intergenic	1	51260	-25140	ENSG00000102390	PBDC1	polysaccharide biosynthesis domain containing 1
chr5	6158894	6159400	507	-1.9	Distal Intergenic	2	401172	177892	ENSG00000250490	LINC02145	long intergenic non-protein coding RNA 2145
chr7	37645320	37645892	573	-1.93	Distal Intergenic	1	353345	-37874	ENSG00000187037	GPR141	G protein-coupled receptor 141
chr8	135068503	135069084	582	-2.1	Distal Intergenic	1	286094	-165047	ENSG00000254083	LINC01591	long intergenic non-protein coding RNA 1591
chr9	31848392	31850943	2552	-2.11	Distal Intergenic	2	101929620	-466902	ENSG00000260720	LINC01243	long intergenic non-protein coding RNA 1243
chr2	78992626	78993479	854	-2.66	Distal Intergenic	1	130120	-32207	ENSG00000143954	REG3G	regenerating family member 3 gamma
chr18	65057553	65058480	928	-3.42	Distal Intergenic	2	101927404	-64725	NA	LOC101927404	uncharacterized LOC101927404
chr3	40907946	40908761	816	-3.63	Distal Intergenic	1	105377043	38398	NA	LOC105377043	uncharacterized LOC105377043
chr7	26193528	26194700	1173	1.35	3' UTR	2	3181	5442	ENSG00000122566	HNRNPA2B1	heterogeneous nuclear ribonucleoprotein A2/B1
chr3	4983802	4984944	1143	0.89	3' UTR	2	100507582	-3388	ENSG00000235831	BHLHE40-AS1	BHLHE40 antisense RNA 1
chr6	113861002	113862909	1908	-0.63	3' UTR	1	4082	3657	ENSG00000277443	MARCKS	myristoylated alanine rich protein kinase C substrate
chr17	37391634	37392948	1315	-0.64	3' UTR	2	31	13724	ENSG00000278540	ACACA	acetyl-CoA carboxylase alpha
chr5	50744702	50745700	999	-0.8	3' UTR	1	79668	76809	ENSG00000151883	PARP8	poly(ADP-ribose) polymerase family member 8
chr3	153166402	153166929	528	-1.28	3' UTR	1	5912	4176	ENSG00000181467	RAP2B	RAP2B, member of RAS oncogene family
chr2	19932909	19933825	917	-1.31	3' UTR	2	57539	18096	ENSG00000118965	WDR35	WD repeat domain 35
chr3	112074677	112075718	1042	-1.32	3' UTR	1	79669	-10617	ENSG00000114529	C3orf52	chromosome 3 open reading frame 52
chr12	53413202	53413799	598	-1.37	3' UTR	1	269	-10056	ENSG00000135409	AMHR2	anti-Mullerian hormone receptor type 2
chr4	76782175	76784022	1848	-2.05	3' UTR	2	105377289	17942	NA	SHROOM3-AS1	SHROOM3 antisense RNA 1
H3K27ac
Chromosome	Start	End	Width	Diffreps PTM Change [Log2]	Annotation	Gene Strand	Gene ID	distanceToTSS	ENSEMBL	SYMBOL	GENENAME
chr10	5563802	5564427	626	1.21	Promoter (2-3kb)	2	105376381	2454	ENSG00000287235	LOC105376381	uncharacterized LOC105376381
chr15	73982902	73983840	939	0.93	Promoter (2-3kb)	2	9399	2660	ENSG00000067221	STOML1	stomatin like 1
chr8	71830405	71831800	1396	0.89	Promoter (2-3kb)	1	100132891	2238	ENSG00000235531	MSC-AS1	MSC antisense RNA 1
chr21	38980707	38982688	1982	0.53	Promoter (2-3kb)	2	101928435	-2933	ENSG00000232837	LINC01700	long intergenic non-protein coding RNA 1700
chr22	37303811	37305184	1374	0.53	Promoter (2-3kb)	1	27128	2929	ENSG00000100055	CYTH4	cytohesin 4
chr10	126059100	126064174	5075	0.52	Promoter (2-3kb)	2	8038	2832	ENSG00000148848	ADAM12	ADAM metallopeptidase domain 12
chr1	94421002	94422270	1269	-0.54	Promoter (2-3kb)	1	5825	2171	ENSG00000117528	ABCD3	ATP binding cassette subfamily D member 3
chr18	76524776	76526003	1228	-0.71	Promoter (2-3kb)	1	284276	-2649	ENSG00000266256	LINC00908	long intergenic non-protein coding RNA 908
chr1	39642263	39643361	1099	-1.08	Promoter (2-3kb)	2	26508	-2620	ENSG00000163909	HEYL	hes related family bHLH transcription factor with YRPW motif like
chr9	69170539	69171728	1190	-1.08	Promoter (2-3kb)	1	9414	-2549	ENSG00000119139	TJP2	tight junction protein 2
chr9	21562639	21564413	1775	-1.18	Promoter (2-3kb)	2	554202	-2739	ENSG00000171889	MIR31HG	MIR31 host gene
chr20	17572702	17573376	675	-1.19	Promoter (2-3kb)	1	11034	2612	ENSG00000125868	DSTN	destrin, actin depolymerizing factor
chr18	62782302	62783009	708	-1.39	Promoter (2-3kb)	1	23239	2903	ENSG00000081913	PHLPP1	PH domain and leucine rich repeat protein phosphatase 1
chr6	114339518	114340600	1083	-1.68	Promoter (2-3kb)	2	222537	2423	ENSG00000249853	HS3ST5	heparan sulfate-glucosamine 3-sulfotransferase 5
chr9	708174	709429	1256	1.13	Promoter (1-2kb)	1	23189	1285	ENSG00000107104	KANK1	KN motif and ankyrin repeat domains 1
chr9	86945402	86946500	1099	1.02	Promoter (1-2kb)	2	2619	1006	ENSG00000180447	GAS1	growth arrest specific 1
chr19	41321688	41325517	3830	0.6	Promoter (1-2kb)	1	90324	1955	ENSG00000142039	CCDC97	coiled-coil domain containing 97
chr7	2757322	2758887	1566	0.51	Promoter (1-2kb)	2	2768	1565	ENSG00000146535	GNA12	G protein subunit alpha 12
chr1	183638002	183639111	1110	-0.53	Promoter (1-2kb)	1	23179	1917	ENSG00000143344	RGL1	ral guanine nucleotide dissociation stimulator like 1
chr18	58223002	58225844	2843	-0.54	Promoter (1-2kb)	1	23327	1371	ENSG00000049759	NEDD4L	NEDD4 like E3 ubiquitin protein ligase
chr3	150405903	150407000	1098	-0.57	Promoter (1-2kb)	1	9819	-1298	ENSG00000196428	TSC22D2	TSC22 domain family member 2
chr8	37869750	37871555	1806	-0.58	Promoter (1-2kb)	2	80223	1723	ENSG00000156675	RAB11FIP1	RAB11 family interacting protein 1
chr1	160124986	160126343	1358	-0.65	Promoter (1-2kb)	1	477	1028	ENSG00000018625	ATP1A2	ATPase Na+/K+ transporting subunit alpha 2
chr19	42874605	42876331	1727	-0.67	Promoter (1-2kb)	2	5669	1772	ENSG00000231924	PSG1	pregnancy specific beta-1-glycoprotein 1
chr8	102236400	102237600	1201	-0.81	Promoter (1-2kb)	2	50484	1175	ENSG00000048392	RRM2B	ribonucleotide reductase regulatory TP53 inducible subunit M2B
chr18	55419643	55420800	1158	-0.83	Promoter (1-2kb)	2	6925	1441	ENSG00000196628	TCF4	transcription factor 4
chr4	141638002	141639363	1362	-0.84	Promoter (1-2kb)	1	3600	1055	ENSG00000164136	IL15	interleukin 15
chr1	240093302	240094800	1499	-0.95	Promoter (1-2kb)	1	56776	1419	ENSG00000155816	FMN2	formin 2
chr11	100689002	100690260	1259	-1.02	Promoter (1-2kb)	2	100128386	-1047	ENSG00000248027	ARHGAP42-AS1	ARHGAP42 antisense RNA 1
chr8	17925946	17926700	755	-1.03	Promoter (1-2kb)	1	5108	1202	ENSG00000078674	PCM1	pericentriolar material 1
chr4	65666935	65668000	1066	-1.08	Promoter (1-2kb)	2	2044	1935	ENSG00000145242	EPHA5	EPH receptor A5
chr22	29979502	29980089	588	-1.13	Promoter (1-2kb)	1	8897	1415	ENSG00000100330	MTMR3	myotubularin related protein 3
chr2	37920828	37921777	950	-1.42	Promoter (1-2kb)	1	151393	-1410	ENSG00000115841	RMDN2	regulator of microtubule dynamics 2
chr7	27144502	27146100	1599	1.99	Promoter (<=1kb)	2	3202	-821	ENSG00000106004	HOXA5	homeobox A5
chr8	133016402	133017021	620	1.42	Promoter (<=1kb)	1	7038	-678	ENSG00000042832	TG	thyroglobulin
chr21	36478402	36479179	778	1.28	Promoter (<=1kb)	2	23562	911	ENSG00000159261	CLDN14	claudin 14
chr14	104680700	104681600	901	1.23	Promoter (<=1kb)	1	64423	0	ENSG00000203485	INF2	inverted formin 2
chr22	40817656	40818400	745	1.22	Promoter (<=1kb)	2	10478	916	ENSG00000100372	SLC25A17	solute carrier family 25 member 17
chr11	109946102	109946746	645	1.12	Promoter (<=1kb)	1	105369484	0	NA	LOC105369484	uncharacterized LOC105369484
chr20	35302802	35304000	1199	1.12	Promoter (<=1kb)	2	55245	656	ENSG00000101019	UQCC1	ubiquinol-cytochrome c reductase complex assembly factor 1
chr17	10114702	10115643	942	1.11	Promoter (<=1kb)	2	8522	-149	ENSG00000007237	GAS7	growth arrest specific 7
chr17	72419579	72420800	1222	1.05	Promoter (<=1kb)	2	100499467	424	ENSG00000227036	LINC00673	long intergenic non-protein coding RNA 673
chr10	119655144	119656217	1074	0.97	Promoter (<=1kb)	1	9531	-393	ENSG00000151929	BAG3	BAG cochaperone 3
chr4	112633200	112634067	868	0.97	Promoter (<=1kb)	2	55345	-24	ENSG00000138658	ZGRF1	zinc finger GRF-type containing 1
chr1	16966802	16967800	999	0.96	Promoter (<=1kb)	1	9696	774	ENSG00000058453	CROCC	ciliary rootlet coiled-coil, rootletin
chr11	68840002	68841011	1010	0.94	Promoter (<=1kb)	2	1374	-318	ENSG00000110090	CPT1A	carnitine palmitoyltransferase 1A
chr3	138081806	138083100	1295	0.94	Promoter (<=1kb)	2	199221	0	ENSG00000158163	DZIP1L	DAZ interacting zinc finger protein 1 like
chr17	81566902	81568058	1157	0.91	Promoter (<=1kb)	2	55666	0	ENSG00000182446	NPLOC4	NPL4 homolog, ubiquitin recognition factor
chr9	129482912	129483700	789	0.86	Promoter (<=1kb)	1	100506190	0	NA	LINC00963	long intergenic non-protein coding RNA 963
chr5	180331202	180332060	859	0.84	Promoter (<=1kb)	2	9945	0	ENSG00000131459	GFPT2	glutamine-fructose-6-phosphate transaminase 2
chrX	13376802	13378200	1399	0.84	Promoter (<=1kb)	1	105373137	0	NA	LOC105373137	uncharacterized LOC105373137
chr19	20422710	20424979	2270	0.81	Promoter (<=1kb)	2	664701	0	NA	ZNF826P	zinc finger protein 826, pseudogene
chr2	199458845	199460000	1156	0.76	Promoter (<=1kb)	2	23314	-100	ENSG00000119042	SATB2	SATB homeobox 2
chr6	45321371	45338480	17110	0.76	Promoter (<=1kb)	1	860	0	ENSG00000124813	RUNX2	RUNX family transcription factor 2
chr10	104329202	104331000	1799	0.74	Promoter (<=1kb)	2	85450	-278	ENSG00000148841	ITPRIP	inositol 1,4,5-trisphosphate receptor interacting protein
chr1	222712602	222713600	999	0.73	Promoter (<=1kb)	1	148362	0	ENSG00000162819	BROX	BRO1 domain and CAAX motif containing
chr14	39267202	39268200	999	0.73	Promoter (<=1kb)	1	4253	0	ENSG00000150527	MIA2	MIA SH3 domain ER export factor 2
chr3	11609602	11611047	1446	0.7	Promoter (<=1kb)	2	9686	0	ENSG00000144560	VGLL4	vestigial like family member 4
chr9	83978802	83980400	1599	0.69	Promoter (<=1kb)	2	3190	0	ENSG00000165119	HNRNPK	heterogeneous nuclear ribonucleoprotein K
chr19	13012572	13015669	3098	0.68	Promoter (<=1kb)	2	107985286	0	NA	LOC107985286	uncharacterized LOC107985286
chr10	63628602	63630200	1599	0.67	Promoter (<=1kb)	1	101929846	-472	NA	LOC101929846	uncharacterized LOC101929846
chr2	174846002	174847400	1399	0.67	Promoter (<=1kb)	2	1123	0	ENSG00000128656	CHN1	chimerin 1
chr21	30717533	30719646	2114	0.64	Promoter (<=1kb)	2	100288323	0	ENSG00000231068	KRTAP21-3	keratin associated protein 21-3
chr10	43395002	43396300	1299	0.63	Promoter (<=1kb)	2	3185	517	ENSG00000169813	HNRNPF	heterogeneous nuclear ribonucleoprotein F
chr1	118981433	118990520	9088	0.62	Promoter (<=1kb)	2	6913	0	ENSG00000092607	TBX15	T-box transcription factor 15
chr11	614757	616335	1579	0.62	Promoter (<=1kb)	2	3665	0	ENSG00000185507	IRF7	interferon regulatory factor 7
chr16	31108002	31109359	1358	0.62	Promoter (<=1kb)	1	10295	0	ENSG00000103507	BCKDK	branched chain keto acid dehydrogenase kinase
chr21	25561348	25564621	3274	0.59	Promoter (<=1kb)	1	114614	0	ENSG00000234883	MIR155HG	MIR155 host gene
chr10	29647146	29648768	1623	0.57	Promoter (<=1kb)	2	6840	0	ENSG00000197321	SVIL	supervillin
chr17	76382435	76384401	1967	0.57	Promoter (<=1kb)	1	8877	0	ENSG00000176170	SPHK1	sphingosine kinase 1
chr1	234960600	234965800	5201	0.54	Promoter (<=1kb)	2	101927851	0	ENSG00000238005	LNCATV	lncRNA negative regulator of antiviral signaling
chr6	26043913	26045225	1313	0.54	Promoter (<=1kb)	1	8352	-159	ENSG00000287080	H3C3	H3 clustered histone 3
chr7	74093300	74094783	1484	0.54	Promoter (<=1kb)	1	3984	0	ENSG00000106683	LIMK1	LIM domain kinase 1
chr2	165573302	165576901	3600	0.53	Promoter (<=1kb)	1	80034	0	ENSG00000178662	CSRNP3	cysteine and serine rich nuclear protein 3
chr10	33004638	33006673	2036	0.52	Promoter (<=1kb)	2	3688	0	ENSG00000150093	ITGB1	integrin subunit beta 1
chr21	16193184	16196000	2817	0.51	Promoter (<=1kb)	1	388815	0	ENSG00000215386	MIR99AHG	mir-99a-let-7c cluster host gene
chr8	143937992	143941000	3009	0.51	Promoter (<=1kb)	2	5339	0	ENSG00000178209	PLEC	plectin
chr3	43287088	43289178	2091	-0.51	Promoter (<=1kb)	1	54861	502	ENSG00000163788	SNRK	SNF related kinase
chr8	70605279	70607670	2392	-0.51	Promoter (<=1kb)	2	23471	108	ENSG00000067167	TRAM1	translocation associated membrane protein 1
chr8	70608982	70611093	2112	-0.51	Promoter (<=1kb)	1	286190	300	ENSG00000246366	LACTB2-AS1	LACTB2 antisense RNA 1
chr1	93338036	93339155	1120	-0.52	Promoter (<=1kb)	2	100131564	0	NA	CCDC18-AS1	CCDC18 antisense RNA 1
chr13	26557784	26559365	1582	-0.52	Promoter (<=1kb)	1	10810	78	ENSG00000132970	WASF3	WASP family member 3
chr20	6053407	6054691	1285	-0.52	Promoter (<=1kb)	2	164312	0	ENSG00000125872	LRRN4	leucine rich repeat neuronal 4
chr12	101876322	101878914	2593	-0.53	Promoter (<=1kb)	1	55332	0	ENSG00000136048	DRAM1	DNA damage regulated autophagy modulator 1
chr18	77127510	77128872	1363	-0.53	Promoter (<=1kb)	2	4155	0	ENSG00000197971	MBP	myelin basic protein
chr2	11746712	11748365	1654	-0.53	Promoter (<=1kb)	1	23175	74	ENSG00000134324	LPIN1	lipin 1
chr2	164838430	164840000	1571	-0.54	Promoter (<=1kb)	1	101929633	-661	NA	LOC101929633	uncharacterized LOC101929633
chr20	44186772	44188341	1570	-0.54	Promoter (<=1kb)	2	57158	0	ENSG00000149596	JPH2	junctophilin 2
chr17	32874765	32876000	1236	-0.55	Promoter (<=1kb)	1	102724715	-759	NA	MYO1D-DT	MYO1D divergent transcript
chr18	3250180	3252308	2129	-0.55	Promoter (<=1kb)	1	10627	0	ENSG00000101608	MYL12A	myosin light chain 12A
chr5	15502002	15503077	1076	-0.55	Promoter (<=1kb)	1	23194	564	ENSG00000183580	FBXL7	F-box and leucine rich repeat protein 7
chr5	148825232	148826464	1233	-0.55	Promoter (<=1kb)	1	154	-147	ENSG00000169252	ADRB2	adrenoceptor beta 2
chr8	98065002	98066751	1750	-0.55	Promoter (<=1kb)	1	203111	434	ENSG00000177459	ERICH5	glutamate rich 5
chr13	79480424	79485861	5438	-0.56	Promoter (<=1kb)	2	100874208	0	ENSG00000232132	NDFIP2-AS1	NDFIP2 antisense RNA 1
chr18	9117002	9119959	2958	-0.56	Promoter (<=1kb)	1	4729	0	ENSG00000178127	NDUFV2	NADH:ubiquinone oxidoreductase core subunit V2
chr18	50880002	50881311	1310	-0.57	Promoter (<=1kb)	1	4200	774	ENSG00000082212	ME2	malic enzyme 2
chr12	15780529	15781653	1125	-0.58	Promoter (<=1kb)	2	2059	0	ENSG00000151491	EPS8	epidermal growth factor receptor pathway substrate 8
chr16	15434853	15436085	1233	-0.58	Promoter (<=1kb)	1	89927	265	ENSG00000166780	BMERB1	bMERB domain containing 1
chr6	42141099	42143858	2760	-0.58	Promoter (<=1kb)	2	647024	0	ENSG00000188112	C6orf132	chromosome 6 open reading frame 132
chr6	142300786	142304740	3955	-0.58	Promoter (<=1kb)	1	57211	0	ENSG00000112414	ADGRG6	adhesion G protein-coupled receptor G6
chr11	35522978	35526456	3479	-0.59	Promoter (<=1kb)	2	25891	0	ENSG00000149090	PAMR1	peptidase domain containing associated with muscle regeneration 1
chr6	42192996	42194074	1079	-0.59	Promoter (<=1kb)	2	2979	882	ENSG00000112599	GUCA1B	guanylate cyclase activator 1B
chr13	75249903	75251011	1109	-0.6	Promoter (<=1kb)	1	106144536	0	NA	LINC01078	long intergenic non-protein coding RNA 1078
chr17	9648053	9649522	1470	-0.61	Promoter (<=1kb)	2	107985011	-393	NA	LOC107985011	uncharacterized LOC107985011
chr18	48622434	48623766	1333	-0.61	Promoter (<=1kb)	1	9811	990	ENSG00000134030	CTIF	cap binding complex dependent translation initiation factor
chr3	86988302	86989900	1599	-0.61	Promoter (<=1kb)	2	389136	802	ENSG00000206538	VGLL3	vestigial like family member 3
chr11	5689271	5691348	2078	-0.67	Promoter (<=1kb)	1	10346	0	ENSG00000132274	TRIM22	tripartite motif containing 22
chr6	19838359	19841183	2825	-0.69	Promoter (<=1kb)	2	105374959	0	NA	LOC105374959	uncharacterized LOC105374959
chr18	51067534	51068929	1396	-0.71	Promoter (<=1kb)	1	4089	421	ENSG00000141646	SMAD4	SMAD family member 4
chr12	119180002	119181809	1808	-0.73	Promoter (<=1kb)	1	26353	0	ENSG00000152137	HSPB8	heat shock protein family B (small) member 8
chr14	61749190	61752047	2858	-0.77	Promoter (<=1kb)	2	105370526	0	ENSG00000258667	HIF1A-AS3	HIF1A antisense RNA 3
chr20	9069302	9070724	1423	-0.81	Promoter (<=1kb)	1	5332	154	ENSG00000101333	PLCB4	phospholipase C beta 4
chr19	47231363	47232900	1538	-0.85	Promoter (<=1kb)	2	27113	0	ENSG00000105327	BBC3	BCL2 binding component 3
chr18	58576394	58579000	2607	-0.87	Promoter (<=1kb)	2	115701	24	ENSG00000198796	ALPK2	alpha kinase 2
chr7	35184729	35186235	1507	-0.87	Promoter (<=1kb)	2	554236	0	ENSG00000189212	DPY19L2P1	DPY19L2 pseudogene 1
chr3	183255402	183256286	885	-0.9	Promoter (<=1kb)	1	84002	777	ENSG00000176597	B3GNT5	UDP-GlcNAc:betaGal beta-1,3-N-acetylglucosaminyltransferase 5
chr2	27888777	27890000	1224	-0.91	Promoter (<=1kb)	1	9577	0	ENSG00000158019	BABAM2	BRISC and BRCA1 A complex member 2
chr12	27012102	27012875	774	-0.94	Promoter (<=1kb)	2	51768	139	ENSG00000064115	TM7SF3	transmembrane 7 superfamily member 3
chr8	76406254	76407457	1204	-0.96	Promoter (<=1kb)	1	101926978	0	ENSG00000254300	LINC01111	long intergenic non-protein coding RNA 1111
chr7	106769093	106770200	1108	-0.98	Promoter (<=1kb)	2	102724339	7	NA	CTB-30L5.1	uncharacterized CTB-30L5.1
chr1	218344594	218345300	707	-0.99	Promoter (<=1kb)	1	7042	-36	ENSG00000092969	TGFB2	transforming growth factor beta 2
chr12	68814469	68816428	1960	-1.03	Promoter (<=1kb)	1	4193	867	ENSG00000135679	MDM2	MDM2 proto-oncogene
chr16	82010777	82011732	956	-1.03	Promoter (<=1kb)	2	93517	0	ENSG00000184860	SDR42E1	short chain dehydrogenase/reductase family 42E, member 1
chr12	119178778	119179840	1063	-1.05	Promoter (<=1kb)	1	105370026	0	NA	LOC105370026	uncharacterized LOC105370026
chr17	7262202	7263291	1090	-1.05	Promoter (<=1kb)	2	1366	0	ENSG00000181885	CLDN7	claudin 7
chr7	18087402	18088122	721	-1.06	Promoter (<=1kb)	1	9734	0	ENSG00000048052	HDAC9	histone deacetylase 9
chr4	76898202	76899274	1073	-1.08	Promoter (<=1kb)	2	345079	-58	ENSG00000186212	SOWAHB	sosondowah ankyrin repeat domain family member B
chr16	4536435	4538100	1666	-1.09	Promoter (<=1kb)	2	29965	304	ENSG00000089486	CDIP1	cell death inducing p53 target 1
chr5	144205053	144206264	1212	-1.1	Promoter (<=1kb)	1	57528	0	ENSG00000183775	KCTD16	potassium channel tetramerization domain containing 16
chr1	204829112	204829802	691	-1.11	Promoter (<=1kb)	1	23114	401	ENSG00000163531	NFASC	neurofascin
chr6	162728202	162729266	1065	-1.14	Promoter (<=1kb)	1	135138	202	ENSG00000112530	PACRG	parkin coregulated
chr15	40843022	40843800	779	-1.18	Promoter (<=1kb)	1	6692	-218	ENSG00000166145	SPINT1	serine peptidase inhibitor, Kunitz type 1
chr3	12757839	12758791	953	-1.23	Promoter (<=1kb)	2	55287	468	ENSG00000088726	TMEM40	transmembrane protein 40
chr7	143881401	143882068	668	-1.23	Promoter (<=1kb)	2	9747	815	ENSG00000198420	TCAF1	TRPM8 channel associated factor 1
chr18	50192954	50194600	1647	-1.25	Promoter (<=1kb)	2	4645	547	ENSG00000167306	MYO5B	myosin VB
chr6	36675964	36678500	2537	-1.25	Promoter (<=1kb)	1	1026	0	ENSG00000124762	CDKN1A	cyclin dependent kinase inhibitor 1A
chr12	62935302	62936109	808	-1.28	Promoter (<=1kb)	2	57460	-152	ENSG00000111110	PPM1H	protein phosphatase, Mg2+/Mn2+ dependent 1H
chr3	47443902	47444557	656	-1.29	Promoter (<=1kb)	2	22937	-600	ENSG00000114650	SCAP	SREBF chaperone
chr3	18426102	18427186	1085	-1.3	Promoter (<=1kb)	2	6304	-733	ENSG00000182568	SATB1	SATB homeobox 1
chr17	37883502	37884700	1199	-1.37	Promoter (<=1kb)	2	284100	43	ENSG00000276715	YWHAEP7	tyrosine 3-monooxygenase/tryptophan 5-monooxygenase activation protein epsilon pseudogene 7
chr5	157266702	157267700	999	-1.4	Promoter (<=1kb)	1	26999	0	ENSG00000055163	CYFIP2	cytoplasmic FMR1 interacting protein 2
chr6	48110702	48111609	908	-1.55	Promoter (<=1kb)	2	442213	0	ENSG00000244694	PTCHD4	patched domain containing 4
chr12	126770488	126772426	1939	-1.56	Promoter (<=1kb)	2	387895	0	NA	LINC00944	long intergenic non-protein coding RNA 944
chr18	34221602	34222600	999	-1.68	Promoter (<=1kb)	2	8715	0	ENSG00000101746	NOL4	nucleolar protein 4
chr1	160739295	160740092	798	-1.71	Promoter (<=1kb)	1	57823	0	ENSG00000026751	SLAMF7	SLAM family member 7
chr5	51381542	51382400	859	-1.72	Promoter (<=1kb)	2	642366	932	ENSG00000259663	ISL1-DT	ISL1 divergent transcript
chr12	42485102	42485810	709	-1.74	Promoter (<=1kb)	2	144165	-658	ENSG00000139174	PRICKLE1	prickle planar cell polarity protein 1
chr8	56113202	56114027	826	-1.8	Promoter (<=1kb)	2	4342	0	ENSG00000172680	MOS	MOS proto-oncogene, serine/threonine kinase
chr10	101132944	101133669	726	-1.87	Promoter (<=1kb)	1	3195	162	ENSG00000107807	TLX1	T cell leukemia homeobox 1
chr13	107834507	107835867	1361	-2.13	Promoter (<=1kb)	2	100874375	0	NA	NALF1-IT1	NALF1 intronic transcript 1
chr12	72268195	72271300	3106	-2.28	Promoter (<=1kb)	2	283392	822	NA	TRHDE-AS1	TRHDE antisense RNA 1
chr10	29948303	29949900	1598	0.96	Intron (ENST00000693169.1/ENST00000693169.1, intron 1 of 1)	2	107984218	51172	ENSG00000288874	LOC107984218	uncharacterized LOC107984218
chr11	10263502	10264458	957	-0.96	Intron (ENST00000692716.1/81846, intron 1 of 38)	2	81846	29611	ENSG00000133812	SBF2	SET binding factor 2
chr3	69770450	69771600	1151	-0.85	Intron (ENST00000687384.1/4286, intron 1 of 10)	1	4286	6639	ENSG00000187098	MITF	melanocyte inducing transcription factor
chr6	167849185	167851072	1888	-0.61	Intron (ENST00000683244.1/4301, intron 1 of 33)	1	4301	21550	ENSG00000130396	AFDN	afadin, adherens junction formation factor
chr5	94240963	94241980	1018	-0.58	Intron (ENST00000682413.1/285600, intron 20 of 20)	1	105379087	129243	NA	LOC105379087	uncharacterized LOC105379087
chr18	63229963	63230814	852	-1.03	Intron (ENST00000678134.1/596, intron 2 of 2)	2	596	-68094	ENSG00000171791	BCL2	BCL2 apoptosis regulator
chr7	16484381	16485801	1421	0.61	Intron (ENST00000675257.1/729920, intron 2 of 9)	2	729920	16693	ENSG00000214960	CRPPA	CDP-L-ribitol pyrophosphorylase A
chr3	42035739	42037000	1262	-0.55	Intron (ENST00000673621.2/22906, intron 1 of 16)	1	22906	21937	ENSG00000182606	TRAK1	trafficking kinesin protein 1
chr2	234879502	234881000	1499	0.75	Intron (ENST00000669419.1/101927896, intron 3 of 5)	2	101927896	7526	NA	LOC101927896	uncharacterized LOC101927896
chr8	127910341	127911900	1560	1	Intron (ENST00000667305.1/5820, intron 2 of 8)	1	5820	-4659	ENSG00000249859	PVT1	Pvt1 oncogene
chr21	38839202	38840389	1188	1	Intron (ENST00000663561.1/400867, intron 2 of 2)	1	101928398	-17150	ENSG00000287082	LOC101928398	uncharacterized LOC101928398
chr1	218475509	218477179	1671	-0.53	Intron (ENST00000663551.1/440714, intron 1 of 2)	1	440714	16244	ENSG00000228208	LINC02869	long intergenic non-protein coding RNA 2869
chr8	19128002	19129023	1022	0.96	Intron (ENST00000660401.1/105379301, intron 2 of 3)	1	105379301	36269	ENSG00000254242	LOC105379301	uncharacterized LOC105379301
chr8	102909045	102910771	1727	-0.55	Intron (ENST00000659614.1/100506753, intron 2 of 5)	1	100506753	4770	NA	MAILR	macrophage interferon regulatory lncRNA
chr2	64974468	64976163	1696	-0.57	Intron (ENST00000653778.1/400958, intron 2 of 3)	1	6509	-12314	ENSG00000115902	SLC1A4	solute carrier family 1 member 4
chr3	75502407	75503400	994	-1.39	Intron (ENST00000652894.1/107986100, intron 2 of 2)	1	107986100	55319	ENSG00000272690	LINC02018	long intergenic non-protein coding RNA 2018
chr17	67253290	67254102	813	-1.77	Intron (ENST00000650446.1/101928021, intron 1 of 4)	2	9931	-7301	ENSG00000198265	HELZ	helicase with zinc finger
chr6	139406395	139407800	1406	-0.86	Intron (ENST00000650173.1/107986651, intron 4 of 7)	2	10370	-31747	ENSG00000164442	CITED2	Cbp/p300 interacting transactivator with Glu/Asp rich carboxy-terminal domain 2
chr6	139577751	139578400	650	-1.02	Intron (ENST00000647815.1/ENST00000647815.1, intron 1 of 2)	1	100132735	-99239	ENSG00000231426	FILNC1	FOXO induced long non-coding RNA 1
chr8	115427921	115431571	3651	0.67	Intron (ENST00000640765.1/7227, intron 4 of 5)	2	7227	60650	ENSG00000104447	TRPS1	transcriptional repressor GATA binding 1
chr9	35923481	35924800	1320	0.9	Intron (ENST00000638062.1/158376, intron 3 of 6)	1	158376	13989	ENSG00000235387	SPAAR	small regulatory polypeptide of amino acid response
chr16	85569035	85569900	866	-1.43	Intron (ENST00000637419.1/23199, intron 2 of 2)	1	23199	13068	ENSG00000131149	GSE1	Gse1 coiled-coil protein
chr3	29333246	29334356	1111	-0.52	Intron (ENST00000635992.1/152098, intron 8 of 13)	2	100873979	-42520	NA	RBMS3-AS3	RBMS3 antisense RNA 3
chr3	29381362	29382308	947	-1.07	Intron (ENST00000635992.1/152098, intron 8 of 13)	1	27303	-52549	ENSG00000144642	RBMS3	RNA binding motif single stranded interacting protein 3
chr3	29252811	29253700	890	-1.08	Intron (ENST00000635992.1/152098, intron 8 of 13)	2	105377009	26315	NA	LOC105377009	uncharacterized LOC105377009
chr21	16305702	16307600	1899	1.5	Intron (ENST00000635845.1/388815, intron 4 of 5)	2	109617014	-20934	ENSG00000201025	SNORD74B	small nucleolar RNA, C/D box 74B
chr2	48900101	48900807	707	-1.77	Intron (ENST00000634588.1/ENST00000634588.1, intron 1 of 4)	2	2492	96506	ENSG00000170820	FSHR	follicle stimulating hormone receptor
chr9	35276369	35278398	2030	0.58	Intron (ENST00000617908.4/10497, intron 7 of 40)	1	10497	48571	ENSG00000198722	UNC13B	unc-13 homolog B
chr1	92924002	92925315	1314	-0.52	Intron (ENST00000615519.4/388650, intron 1 of 4)	2	388650	36147	ENSG00000154511	DIPK1A	divergent protein kinase domain 1A
chr22	28246702	28247538	837	-1.01	Intron (ENST00000612946.4/23331, intron 3 of 20)	2	23331	59107	ENSG00000100154	TTC28	tetratricopeptide repeat domain 28
chr13	79491002	79492974	1973	-0.98	Intron (ENST00000612570.4/54602, intron 1 of 7)	1	54602	9528	ENSG00000102471	NDFIP2	Nedd4 family interacting protein 2
chr10	77159973	77161384	1412	0.65	Intron (ENST00000604624.6/3778, intron 4 of 27)	1	101929310	11681	ENSG00000225497	KCNMA1-AS2	KCNMA1 antisense RNA 2
chr17	57946602	57948100	1499	-0.84	Intron (ENST00000577830.6/404093, intron 1 of 10)	2	404093	7157	ENSG00000180891	CUEDC1	CUE domain containing 1
chr17	6939995	6941094	1100	0.69	Intron (ENST00000574183.1/ENST00000574183.1, intron 1 of 1)	1	245	41085	ENSG00000262943	ALOX12P2	arachidonate 12-lipoxygenase pseudogene 2
chr17	64357002	64358740	1739	0.62	Intron (ENST00000563924.6/5175, intron 7 of 15)	2	5175	11505	ENSG00000261371	PECAM1	platelet and endothelial cell adhesion molecule 1
chr16	68091702	68092269	568	-1.02	Intron (ENST00000548144.1/4775, intron 2 of 2)	1	4775	3001	ENSG00000072736	NFATC3	nuclear factor of activated T cells 3
chr11	69301796	69302700	905	0.83	Intron (ENST00000544008.1/26579, intron 1 of 1)	1	26579	7622	ENSG00000172927	MYEOV	myeloma overexpressed
chr15	63521289	63522333	1045	-1.25	Intron (ENST00000540797.5/9960, intron 1 of 13)	1	9960	-5500	ENSG00000140455	USP3	ubiquitin specific peptidase 3
chr12	26238632	26239500	869	1.11	Intron (ENST00000534829.5/105369705, intron 1 of 3)	1	8082	42959	ENSG00000123096	SSPN	sarcospan
chr12	32435720	32438442	2723	-0.52	Intron (ENST00000534526.7/121512, intron 1 of 16)	1	121512	35864	ENSG00000139132	FGD4	FYVE, RhoGEF and PH domain containing 4
chr11	33690502	33691800	1299	0.8	Intron (ENST00000534431.1/105376617, intron 1 of 3)	2	105376617	4901	NA	LOC105376617	uncharacterized LOC105376617
chr6	131004369	131004900	532	-1.21	Intron (ENST00000530481.5/2037, intron 1 of 17)	2	2037	-3602	ENSG00000079819	EPB41L2	erythrocyte membrane protein band 4.1 like 2
chr11	12769128	12769900	773	-0.99	Intron (ENST00000527636.7/7003, intron 3 of 12)	1	7003	-58221	ENSG00000187079	TEAD1	TEA domain transcription factor 1
chr8	106735507	106736200	694	-1.05	Intron (ENST00000517566.7/55074, intron 11 of 16)	1	55074	-4043	ENSG00000164830	OXR1	oxidation resistance 1
chr4	164203620	164205509	1890	-0.81	Intron (ENST00000514618.6/55016, intron 1 of 9)	2	55016	-68123	ENSG00000145416	MARCHF1	membrane associated ring-CH-type finger 1
chr4	142720971	142721926	956	-1.25	Intron (ENST00000513000.5/8821, intron 2 of 26)	2	8821	44893	ENSG00000109452	INPP4B	inositol polyphosphate-4-phosphatase type II B
chr4	11635202	11636275	1074	-0.99	Intron (ENST00000510095.5/107986178, intron 1 of 3)	1	107986178	9488	NA	LOC107986178	uncharacterized LOC107986178
chr5	90612902	90614000	1099	-1.82	Intron (ENST00000508842.5/84059, intron 1 of 3)	1	84059	-3190	ENSG00000164199	ADGRV1	adhesion G protein-coupled receptor V1
chr5	57442248	57442900	653	0.91	Intron (ENST00000506106.1/102724122, intron 1 of 3)	2	345651	39911	ENSG00000169067	ACTBL2	actin beta like 2
chr4	70740849	70741400	552	-1.19	Intron (ENST00000503876.5/22902, intron 1 of 4)	1	22902	6415	ENSG00000018189	RUFY3	RUN and FYVE domain containing 3
chr6	11196264	11198003	1740	-0.57	Intron (ENST00000500636.2/ENST00000500636.2, intron 2 of 4)	2	4739	-3697	ENSG00000111859	NEDD9	neural precursor cell expressed, developmentally down-regulated 9
chr6	38603971	38604777	807	-1.47	Intron (ENST00000481247.6/114781, intron 1 of 10)	2	114781	-5877	ENSG00000183826	BTBD9	BTB domain containing 9
chr3	159882802	159884246	1445	-0.77	Intron (ENST00000476809.7/100505385, intron 5 of 9)	1	29970	-4546	ENSG00000151967	SCHIP1	schwannomin interacting protein 1
chr21	35563240	35565735	2496	0.71	Intron (ENST00000475045.6/101928269, intron 8 of 12)	2	100506403	15025	ENSG00000159216	LOC100506403	uncharacterized LOC100506403
chr2	160403602	160404600	999	-0.9	Intron (ENST00000474820.5/5937, intron 2 of 15)	2	100616364	3282	ENSG00000283734	MIR4785	microRNA 4785
chr2	160471512	160472100	589	-1.33	Intron (ENST00000474820.5/5937, intron 1 of 15)	2	5937	20869	ENSG00000153250	RBMS1	RNA binding motif single stranded interacting protein 1
chr6	5124444	5125171	728	-1	Intron (ENST00000468929.5/57128, intron 1 of 1)	2	57128	7723	ENSG00000214113	LYRM4	LYR motif containing 4
chr7	88947	90000	1054	0.78	Intron (ENST00000465755.2/105375113, intron 1 of 2)	2	105375113	5683	NA	LOC105375113	uncharacterized LOC105375113
chr6	154792169	154792800	632	-1.06	Intron (ENST00000461219.5/22828, intron 5 of 5)	1	26230	-39897	ENSG00000146426	TIAM2	TIAM Rac1 associated GEF 2
chr3	16888502	16889721	1220	-0.92	Intron (ENST00000460467.1/23228, intron 1 of 2)	1	23228	3547	ENSG00000154822	PLCL2	phospholipase C like 2
chr2	236743011	236746937	3927	0.6	Intron (ENST00000455068.1/ENST00000455068.1, intron 1 of 2)	1	57007	173186	ENSG00000144476	ACKR3	atypical chemokine receptor 3
chr8	70194502	70195630	1129	-1.27	Intron (ENST00000452400.7/10499, intron 4 of 22)	2	10499	-46042	ENSG00000140396	NCOA2	nuclear receptor coactivator 2
chr13	99004263	99005327	1065	-0.56	Intron (ENST00000448493.7/23348, intron 1 of 52)	2	23348	10453	ENSG00000088387	DOCK9	dedicator of cytokinesis 9
chr11	117089316	117091049	1734	-1.45	Intron (ENST00000445177.6/23387, intron 1 of 24)	2	23387	7222	ENSG00000160584	SIK3	SIK family kinase 3
chr2	12304202	12305355	1154	1.48	Intron (ENST00000438292.5/100506457, intron 3 of 4)	1	100506457	8601	ENSG00000224184	MIR3681HG	MIR3681 host gene
chr2	20727563	20728200	638	-2.05	Intron (ENST00000435420.6/60526, intron 4 of 5)	2	60526	11791	ENSG00000118961	LDAH	lipid droplet associated hydrolase
chr21	38897135	38898695	1561	0.63	Intron (ENST00000434589.1/ENST00000434589.1, intron 1 of 1)	2	400867	5345	NA	LOC400867	uncharacterized LOC400867
chr20	19880508	19881223	716	-0.98	Intron (ENST00000432334.2/54453, intron 3 of 3)	1	54453	-5298	ENSG00000132669	RIN2	Ras and Rab interactor 2
chr6	27295604	27297893	2290	0.65	Intron (ENST00000429945.1/ENST00000429945.1, intron 1 of 1)	2	94026	14380	ENSG00000158553	POM121L2	POM121 transmembrane nucleoporin like 2
chr1	67979002	67980136	1135	0.62	Intron (ENST00000420587.5/100289178, intron 1 of 9)	2	9077	70491	ENSG00000162595	DIRAS3	DIRAS family GTPase 3
chr2	149422596	149423473	878	-0.97	Intron (ENST00000409381.5/130574, intron 1 of 4)	1	130574	54884	ENSG00000187123	LYPD6	LY6/PLAUR domain containing 6
chr2	99662406	99664360	1955	0.59	Intron (ENST00000409236.6/3899, intron 10 of 22)	2	3899	-68636	ENSG00000144218	AFF3	AF4/FMR2 family member 3
chr2	40278638	40279842	1205	-0.8	Intron (ENST00000406785.6/6546, intron 2 of 7)	1	100128590	27215	ENSG00000227028	SLC8A1-AS1	SLC8A1 antisense RNA 1
chr2	204665302	204666079	778	-0.96	Intron (ENST00000406610.7/117583, intron 1 of 22)	1	117583	119302	ENSG00000116117	PARD3B	par-3 family cell polarity regulator beta
chr20	51446117	51448109	1993	0.59	Intron (ENST00000396009.7/4773, intron 6 of 9)	2	100422889	4868	ENSG00000266761	MIR3194	microRNA 3194
chr6	75480361	75482055	1695	-1.48	Intron (ENST00000393004.6/27145, intron 1 of 6)	2	27145	11574	ENSG00000118407	FILIP1	filamin A interacting protein 1
chr12	43540756	43541608	853	-1.35	Intron (ENST00000389420.8/80070, intron 2 of 38)	2	80070	10313	ENSG00000173157	ADAMTS20	ADAM metallopeptidase with thrombospondin type 1 motif 20
chr4	21768707	21769800	1094	-1.27	Intron (ENST00000382152.7/80333, intron 1 of 8)	2	80333	-70933	ENSG00000185774	KCNIP4	potassium voltage-gated channel interacting protein 4
chrX	10754441	10756550	2110	-0.6	Intron (ENST00000380785.5/4281, intron 1 of 10)	2	4281	-76702	ENSG00000101871	MID1	midline 1
chr9	20550581	20551563	983	-1.16	Intron (ENST00000380338.9/4300, intron 2 of 10)	2	100616441	-48239	ENSG00000264941	MIR4474	microRNA 4474
chr20	50735123	50736632	1510	-0.57	Intron (ENST00000371610.7/84612, intron 1 of 2)	1	84612	3458	ENSG00000124171	PARD6B	par-6 family cell polarity regulator beta
chr1	81792463	81793757	1295	-0.69	Intron (ENST00000370721.5/23266, intron 4 of 24)	1	23266	-6619	ENSG00000117114	ADGRL2	adhesion G protein-coupled receptor L2
chr1	84090811	84091385	575	-1.07	Intron (ENST00000370689.6/5567, intron 1 of 9)	1	5567	12667	ENSG00000142875	PRKACB	protein kinase cAMP-activated catalytic subunit beta
chr1	178101065	178101883	819	-1.01	Intron (ENST00000367649.8/9462, intron 1 of 17)	1	9462	6961	ENSG00000075391	RASAL2	RAS protein activator like 2
chr6	156964402	156965344	943	-1.14	Intron (ENST00000346085.10/57492, intron 6 of 20)	1	57492	28857	ENSG00000049618	ARID1B	AT-rich interaction domain 1B
chr2	239274244	239275443	1200	0.97	Intron (ENST00000345617.7/9759, intron 2 of 26)	2	9759	23087	ENSG00000068024	HDAC4	histone deacetylase 4
chr21	34807163	34809416	2254	0.61	Intron (ENST00000344691.8/861, intron 4 of 5)	2	861	20554	ENSG00000159216	RUNX1	RUNX family transcription factor 1
chr10	73600784	73601800	1017	-0.97	Intron (ENST00000339859.8/159195, intron 1 of 22)	2	159195	-9244	ENSG00000166348	USP54	ubiquitin specific peptidase 54
chr22	45934067	45935570	1504	0.54	Intron (ENST00000339464.9/7477, intron 2 of 3)	2	7477	37145	ENSG00000188064	WNT7B	Wnt family member 7B
chr10	28078302	28079428	1127	-0.9	Intron (ENST00000337532.9/143098, intron 13 of 17)	2	55130	-79223	ENSG00000169126	ODAD2	outer dynein arm docking complex subunit 2
chr22	27881047	27881810	764	0.99	Intron (ENST00000335272.10/23760, intron 7 of 11)	2	23760	14892	ENSG00000180957	PITPNB	phosphatidylinositol transfer protein beta
chr2	6946430	6947235	806	1.2	Intron (ENST00000320892.11/9781, intron 2 of 8)	1	9781	13346	ENSG00000151692	RNF144A	ring finger protein 144A
chr5	81639502	81640330	829	-1.26	Intron (ENST00000320672.9/23635, intron 2 of 16)	2	23635	-22917	ENSG00000145687	SSBP2	single stranded DNA binding protein 2
chr3	190002593	190003200	608	-1.15	Intron (ENST00000319332.10/55214, intron 1 of 14)	2	55214	-14828	ENSG00000090530	P3H2	prolyl 3-hydroxylase 2
chr4	76723502	76724600	1099	0.94	Intron (ENST00000296043.7/57619, intron 3 of 10)	1	57619	7501	ENSG00000138771	SHROOM3	shroom family member 3
chr8	88318907	88320645	1739	-0.62	Intron (ENST00000286614.11/4325, intron 1 of 9)	1	105375630	-6191	NA	LOC105375630	uncharacterized LOC105375630
chr10	682996	684463	1468	0.52	Intron (ENST00000280886.12/22982, intron 1 of 36)	2	22982	5205	ENSG00000151240	DIP2C	disco interacting protein 2 homolog C
chr2	36484556	36485500	945	-1.07	Intron (ENST00000280527.7/51232, intron 7 of 16)	1	51232	5013	ENSG00000150938	CRIM1	cysteine rich transmembrane BMP regulator 1
chr7	140626036	140627535	1500	-0.52	Intron (ENST00000275884.10/27147, intron 1 of 18)	2	27147	12763	ENSG00000146966	DENND2A	DENN domain containing 2A
chr1	167922302	167922909	608	-1.11	Intron (ENST00000271373.9/25874, intron 3 of 5)	2	55811	-8087	ENSG00000143199	ADCY10	adenylate cyclase 10
chr14	70665179	70667163	1985	-0.81	Intron (ENST00000256367.3/23508, intron 1 of 2)	1	23508	23263	ENSG00000133985	TTC9	tetratricopeptide repeat domain 9
chr7	129438702	129439839	1138	0.95	Intron (ENST00000249344.7/57464, intron 1 of 20)	1	57464	4256	ENSG00000128578	STRIP2	striatin interacting protein 2
chr11	27695243	27695838	596	-1.19	Exon (ENST00000660080.1/497258, exon 8 of 8)	2	627	3829	ENSG00000176697	BDNF	brain derived neurotrophic factor
chr21	45971765	45975226	3462	0.84	Exon (ENST00000621707.1/ENST00000621707.1, exon 1 of 1)	1	1291	-6544	ENSG00000142156	COL6A1	collagen type VI alpha 1 chain
chr9	98997136	98998992	1857	0.56	Exon (ENST00000610452.1/1306, exon 7 of 43)	1	1306	-39681	ENSG00000204291	COL15A1	collagen type XV alpha 1 chain
chr15	70196202	70197261	1060	1.6	Exon (ENST00000561310.1/ENST00000561310.1, exon 2 of 3)	2	7090	-98026	ENSG00000140332	TLE3	TLE family member 3, transcriptional corepressor
chr8	120654108	120655359	1252	-0.74	Exon (ENST00000519298.1/6641, exon 2 of 3)	2	6641	38549	ENSG00000172164	SNTB1	syntrophin beta 1
chr5	956476	959173	2698	0.78	Exon (ENST00000507989.1/ENST00000507989.1, exon 2 of 2)	2	100506688	38135	ENSG00000215246	LINC02982	long intergenic non-protein coding RNA 2982
chr20	34016718	34017846	1129	-0.62	Exon (ENST00000451556.2/ENST00000451556.2, exon 1 of 3)	1	22913	-12015	ENSG00000125970	RALY	RALY heterogeneous nuclear ribonucleoprotein
chr21	45294274	45295321	1048	0.7	Exon (ENST00000400362.3/642852, exon 3 of 3)	1	642852	6212	ENSG00000223768	LINC00205	long intergenic non-protein coding RNA 205
chr3	24145128	24147096	1969	-0.71	Exon (ENST00000396671.7/7068, exon 6 of 10)	1	101927854	7296	NA	THRB-AS2	THRB antisense RNA 2
chr12	5806206	5808216	2011	-0.85	Exon (ENST00000327087.12/57101, exon 9 of 27)	2	57101	62220	ENSG00000047617	ANO2	anoctamin 2
chr2	20040602	20041615	1014	-0.94	Exon (ENST00000175091.5/9741, exon 2 of 7)	2	9741	-5359	ENSG00000068697	LAPTM4A	lysosomal protein transmembrane 4 alpha
chr3	194188464	194190000	1537	1.49	Distal Intergenic	2	100505920	14203	NA	LINC02036	long intergenic non-protein coding RNA 2036
chr8	24155992	24156999	1008	1.44	Distal Intergenic	1	10863	-137070	ENSG00000042980	ADAM28	ADAM metallopeptidase domain 28
chr7	142808502	142809417	916	1.43	Distal Intergenic	1	5645	36343	ENSG00000275896	PRSS2	serine protease 2
chr10	90226255	90227292	1038	1.39	Distal Intergenic	2	101926924	-268882	ENSG00000226159	LINC01375	long intergenic non-protein coding RNA 1375
chr3	70831860	70832400	541	1.31	Distal Intergenic	2	27086	133952	ENSG00000114861	FOXP1	forkhead box P1
chr5	1117299	1119385	2087	1.26	Distal Intergenic	2	10723	-5236	ENSG00000113504	SLC12A7	solute carrier family 12 member 7
chr5	136016373	136017700	1328	1.26	Distal Intergenic	1	7045	-11288	ENSG00000120708	TGFBI	transforming growth factor beta induced
chr22	44360802	44361955	1154	1.23	Distal Intergenic	2	85352	-47851	ENSG00000138944	SHISAL1	shisa like 1
chr8	123840256	123841125	870	1.15	Distal Intergenic	1	654463	-10862	ENSG00000214814	FER1L6	fer-1 like family member 6
chr5	124598902	124600100	1199	1.1	Distal Intergenic	2	57507	44237	ENSG00000168916	ZNF608	zinc finger protein 608
chr21	38786546	38787425	880	1.09	Distal Intergenic	1	2114	-17758	ENSG00000157557	ETS2	ETS proto-oncogene 2, transcription factor
chr22	30210602	30211354	753	0.94	Distal Intergenic	2	105372988	-3407	ENSG00000225676	LOC105372988	uncharacterized LOC105372988
chr11	66969603	66971400	1798	0.9	Distal Intergenic	1	254439	-3877	ENSG00000173237	C11orf86	chromosome 11 open reading frame 86
chr20	51330940	51332355	1416	0.9	Distal Intergenic	2	4773	66864	ENSG00000101096	NFATC2	nuclear factor of activated T cells 2
chr9	134591019	134592901	1883	0.86	Distal Intergenic	1	1289	-48902	ENSG00000130635	COL5A1	collagen type V alpha 1 chain
chr10	29859679	29860980	1302	0.78	Distal Intergenic	2	107984172	-16364	ENSG00000289386	LOC107984172	uncharacterized LOC107984172
chr21	46091746	46092786	1041	0.75	Distal Intergenic	1	1292	-5326	ENSG00000142173	COL6A2	collagen type VI alpha 2 chain
chr1	234602502	234603700	1199	0.7	Distal Intergenic	2	359948	4394	ENSG00000168264	IRF2BP2	interferon regulatory factor 2 binding protein 2
chr10	4371799	4373729	1931	0.7	Distal Intergenic	1	100507059	-10517	ENSG00000224382	LINC00703	long intergenic non-protein coding RNA 703
chr21	41641190	41643472	2283	0.66	Distal Intergenic	1	54090	-35709	NA	LINC00111	long intergenic non-protein coding RNA 111
chr8	102744524	102747053	2530	0.66	Distal Intergenic	1	401472	-58464	NA	GASAL1	growth arrest associated lncRNA 1
chr2	217162136	217163202	1067	0.63	Distal Intergenic	2	105373873	-97318	NA	LOC105373873	uncharacterized LOC105373873
chr15	76345607	76347000	1394	0.61	Distal Intergenic	2	49855	7547	ENSG00000140386	SCAPER	S-phase cyclin A associated protein in the ER
chr15	70474344	70476621	2278	0.6	Distal Intergenic	2	105370880	29307	ENSG00000259473	LINC02205	long intergenic non-protein coding RNA 2205
chr10	72319204	72322354	3151	0.56	Distal Intergenic	2	54788	14511	ENSG00000148719	DNAJB12	DnaJ heat shock protein family (Hsp40) member B12
chr7	73889803	73890987	1185	0.55	Distal Intergenic	1	135886	28631	ENSG00000175877	TMEM270	transmembrane protein 270
chr12	69404626	69406341	1716	0.52	Distal Intergenic	1	105369822	-43129	NA	LINC02373	long intergenic non-protein coding RNA 2373
chr6	163405639	163407052	1414	-0.53	Distal Intergenic	2	100526820	6908	ENSG00000270419	CAHM	colon adenocarcinoma hypermethylated
chr17	64678838	64680804	1967	-0.57	Distal Intergenic	2	64750	-16531	ENSG00000108854	SMURF2	SMAD specific E3 ubiquitin protein ligase 2
chr1	116878366	116879699	1334	-0.58	Distal Intergenic	1	5738	-30217	ENSG00000134247	PTGFRN	prostaglandin F2 receptor inhibitor
chr11	34683884	34685350	1467	-0.58	Distal Intergenic	1	26298	41257	ENSG00000135373	EHF	ETS homologous factor
chr8	13080723	13081769	1047	-0.63	Distal Intergenic	2	10395	6970	ENSG00000164741	DLC1	DLC1 Rho GTPase activating protein
chr14	54814592	54815796	1205	-0.67	Distal Intergenic	1	23034	30326	ENSG00000020577	SAMD4A	sterile alpha motif domain containing 4A
chr3	162141474	162142381	908	-0.93	Distal Intergenic	1	131149	644666	ENSG00000182447	OTOL1	otolin 1
chr13	60230402	60231054	653	-1.01	Distal Intergenic	2	81624	-66474	ENSG00000139734	DIAPH3	diaphanous related formin 3
chr2	47183625	47184500	876	-1.02	Distal Intergenic	2	805	-6704	ENSG00000143933	CALM2	calmodulin 2
chr18	8891242	8892003	762	-1.03	Distal Intergenic	1	23255	78397	ENSG00000168502	MTCL1	microtubule crosslinking factor 1
chr4	80229516	80230800	1285	-1.12	Distal Intergenic	1	56978	32013	ENSG00000152784	PRDM8	PR/SET domain 8
chr6	112468330	112469100	771	-1.22	Distal Intergenic	2	101927664	-71966	NA	LOC101927664	uncharacterized LOC101927664
chr4	80231602	80233615	2014	-1.29	Distal Intergenic	1	2250	-33024	ENSG00000138675	FGF5	fibroblast growth factor 5
chr5	134511902	134512653	752	-1.31	Distal Intergenic	1	101927934	5350	ENSG00000251169	LINC01843	long intergenic non-protein coding RNA 1843
chr10	62094502	62095500	999	-0.97	3' UTR	1	84159	45291	ENSG00000150347	ARID5B	AT-rich interaction domain 5B
H3K9me3
Chromosome	Start	End	Width	Diffreps PTM Change [Log2]	Annotation	Gene Strand	Gene ID	distanceToTSS	ENSEMBL	SYMBOL	GENENAME
chr8	111023802	111024800	999	2.06	Promoter (2-3kb)	2	101927459	2537	ENSG00000253877	LINC01608	long intergenic non-protein coding RNA 1608
chr2	95291002	95292000	999	1.27	Promoter (2-3kb)	1	150696	2487	ENSG00000155066	PROM2	prominin 2
chr11	95928201	95937999	9799	-0.62	Promoter (2-3kb)	2	8898	-2931	ENSG00000087053	MTMR2	myotubularin related protein 2
chr8	19904002	19904599	598	-2.34	Promoter (2-3kb)	1	4023	2285	ENSG00000175445	LPL	lipoprotein lipase
chr15	93587801	93588700	900	2	Promoter (1-2kb)	1	107983974	-1167	NA	LOC107983974	uncharacterized LOC107983974
chr10	1524302	1525500	1199	1.94	Promoter (1-2kb)	1	642394	-1137	ENSG00000205696	ADARB2-AS1	ADARB2 antisense RNA 1
chr21	23382302	23383300	999	1.54	Promoter (1-2kb)	2	266917	1500	ENSG00000228592	D21S2088E	D21S2088E
chr19	58031602	58032600	999	1.44	Promoter (1-2kb)	1	284312	-1425	ENSG00000152467	ZSCAN1	zinc finger and SCAN domain containing 1
chr21	33747702	33748800	1099	1.18	Promoter (1-2kb)	1	6453	-1307	ENSG00000205726	ITSN1	intersectin 1
chr4	54237801	54242000	4200	0.71	Promoter (1-2kb)	1	5156	-1575	ENSG00000134853	PDGFRA	platelet derived growth factor receptor alpha
chr3	197574502	197575500	999	-1.85	Promoter (1-2kb)	2	622	-1179	ENSG00000161267	BDH1	3-hydroxybutyrate dehydrogenase 1
chr1	163158802	163159799	998	-2.02	Promoter (1-2kb)	1	101928404	-1876	ENSG00000232892	RGS5-AS1	RGS5 antisense RNA 1
chr1	78227502	78228500	999	-2.44	Promoter (1-2kb)	1	149047	-1099	ENSG00000237413	MGC27382	uncharacterized MGC27382
chr8	112690202	112691200	999	1.98	Promoter (<=1kb)	2	114788	-160	ENSG00000164796	CSMD3	CUB and Sushi multiple domains 3
chr9	103325402	103326600	1199	1.75	Promoter (<=1kb)	2	101928496	-368	ENSG00000225564	LINC01492	long intergenic non-protein coding RNA 1492
chr15	25234002	25244799	10798	0.67	Promoter (<=1kb)	1	100033809	0	ENSG00000201992	SNORD115-35	small nucleolar RNA, C/D box 115-35
chr3	33287002	33297000	9999	-0.66	Promoter (<=1kb)	1	25827	0	ENSG00000153558	FBXL2	F-box and leucine rich repeat protein 2
chr17	82421702	82422700	999	-1.94	Promoter (<=1kb)	1	284004	-610	ENSG00000169660	HEXD	hexosaminidase D
chr9	91111002	91111799	798	1.95	Intron (ENST00000686463.1/100507103, intron 1 of 2)	2	100507103	-3034	NA	LINC02937	long intergenic non-protein coding RNA 2937
chr4	61263302	61264300	999	2.26	Intron (ENST00000683033.1/23284, intron 1 of 26)	1	23284	61160	ENSG00000150471	ADGRL3	adhesion G protein-coupled receptor L3
chr7	56663402	56664400	999	1.32	Intron (ENST00000671494.1/102723684, intron 2 of 2)	1	102723684	4253	ENSG00000286477	LOC102723684	uncharacterized LOC102723684
chr20	55662602	55663600	999	1.65	Intron (ENST00000667361.1/102723578, intron 7 of 8)	2	105372676	81338	NA	LOC105372676	uncharacterized LOC105372676
chr5	30575202	30576200	999	2.01	Intron (ENST00000667165.1/ENST00000667165.1, intron 2 of 2)	1	1004	-617486	ENSG00000113361	CDH6	cadherin 6
chr19	27768602	27769600	999	1.64	Intron (ENST00000666409.1/148189, intron 1 of 6)	2	148189	23538	ENSG00000261824	LINC00662	long intergenic non-protein coding RNA 662
chr3	94961302	94962500	1199	-2.23	Intron (ENST00000665896.1/255025, intron 1 of 3)	1	255025	23017	ENSG00000239589	LINC00879	long intergenic non-protein coding RNA 879
chr13	83029502	83030600	1099	-2.55	Intron (ENST00000663739.1/ENST00000663739.1, intron 2 of 2)	2	114798	851793	ENSG00000178235	SLITRK1	SLIT and NTRK like family member 1
chr4	154222902	154223900	999	1.14	Intron (ENST00000660197.1/101927947, intron 4 of 4)	1	101927947	21082	NA	LOC101927947	uncharacterized LOC101927947
chr2	122275002	122276000	999	1.6	Intron (ENST00000657880.1/105373595, intron 3 of 8)	2	105373593	229118	NA	LOC105373593	uncharacterized LOC105373593
chr14	27240602	27241600	999	1.67	Intron (ENST00000656336.1/102725045, intron 5 of 5)	1	100423019	331960	ENSG00000265165	MIR4307	microRNA 4307
chr21	22299302	22300300	999	1.98	Intron (ENST00000654607.1/107985508, intron 2 of 5)	1	107985508	89363	NA	LOC107985508	uncharacterized LOC107985508
chr19	16991201	16991800	600	-2.23	Intron (ENST00000651564.2/27151, intron 12 of 41)	2	27151	10730	ENSG00000160111	CPAMD8	C3 and PZP like alpha-2-macroglobulin domain containing 8
chr15	24769802	24770800	999	1.64	Intron (ENST00000651136.1/791114, intron 9 of 14)	1	6638	-52837	ENSG00000128739	SNRPN	small nuclear ribonucleoprotein polypeptide N
chrY	3794601	3795399	799	2.13	Intron (ENST00000650970.1/105377227, intron 1 of 5)	1	105377227	8319	NA	LOC105377227	uncharacterized LOC105377227
chr15	24379202	24380200	999	2.06	Intron (ENST00000650870.1/101928840, intron 2 of 5)	2	102723749	-35738	NA	LOC102723749	uncharacterized LOC102723749
chr4	88120002	88121200	1199	1.18	Intron (ENST00000650821.1/9429, intron 7 of 16)	2	9429	37439	ENSG00000118777	ABCG2	ATP binding cassette subfamily G member 2 (Junior blood group)
chr11	90394102	90395100	999	-2.18	Intron (ENST00000649150.1/101929222, intron 2 of 7)	1	101929222	-94210	ENSG00000261645	DISC1FP1	DISC1 fusion partner 1
chr8	70792002	70795199	3198	-0.71	Intron (ENST00000647843.1/105375894, intron 2 of 8)	1	389668	121429	ENSG00000221947	XKR9	XK related 9
chr15	54370502	54371500	999	1.95	Intron (ENST00000647821.1/440279, intron 16 of 31)	1	440279	106357	ENSG00000137766	UNC13C	unc-13 homolog C
chr5	125444202	125445200	999	1.96	Intron (ENST00000647105.1/101927421, intron 4 of 6)	1	101927460	-48061	ENSG00000260192	LINC02240	long intergenic non-protein coding RNA 2240
chr5	87459902	87460900	999	2.04	Intron (ENST00000644559.1/105379066, intron 1 of 4)	2	902	-46972	ENSG00000134480	CCNH	cyclin H
chr16	7270202	7271200	999	1.54	Intron (ENST00000641259.1/54715, intron 7 of 19)	1	54715	-32082	ENSG00000078328	RBFOX1	RNA binding fox-1 homolog 1
chr10	32770102	32771200	1099	1.4	Intron (ENST00000639629.1/79741, intron 28 of 41)	1	79741	84083	ENSG00000216937	CCDC7	coiled-coil domain containing 7
chr16	54855102	54856100	999	-1.85	Intron (ENST00000637011.1/101927480, intron 1 of 5)	2	101927480	-6783	ENSG00000245694	LOC101927480	uncharacterized LOC101927480
chr8	3461002	3462500	1499	1.78	Intron (ENST00000635120.2/64478, intron 12 of 69)	2	64478	6700	ENSG00000183117	CSMD1	CUB and Sushi multiple domains 1
chr15	26645002	26655000	9999	0.65	Intron (ENST00000628124.2/2562, intron 1 of 6)	2	2562	11671	ENSG00000166206	GABRB3	gamma-aminobutyric acid type A receptor subunit beta3
chr15	27304002	27305599	1598	0.66	Intron (ENST00000615808.5/2567, intron 3 of 9)	1	2567	-21209	ENSG00000182256	GABRG3	gamma-aminobutyric acid type A receptor subunit gamma3
chr19	12122902	12123900	999	2.08	Intron (ENST00000601686.1/388507, intron 1 of 2)	2	7568	12974	ENSG00000132010	ZNF20	zinc finger protein 20
chr18	73223402	73224400	999	-1.77	Intron (ENST00000584544.5/400655, intron 2 of 9)	2	400655	39903	ENSG00000263711	LINC02864	long intergenic non-protein coding RNA 2864
chr18	26843002	26844000	999	-1.99	Intron (ENST00000582605.5/147429, intron 3 of 5)	2	105372035	-17831	ENSG00000263382	LOC105372035	uncharacterized LOC105372035
chr17	52528902	52529900	999	1.88	Intron (ENST00000572848.1/105371830, intron 1 of 3)	1	105371830	138387	ENSG00000263317	LINC01982	long intergenic non-protein coding RNA 1982
chr16	5442602	5443800	1199	1.66	Intron (ENST00000569895.3/54715, intron 1 of 6)	2	101926950	172410	NA	LINC01570	long intergenic non-protein coding RNA 1570
chr15	81939201	81940200	1000	1.63	Intron (ENST00000559299.2/102724001, intron 3 of 7)	2	102724001	55466	NA	LOC102724001	uncharacterized LOC102724001
chr14	101694401	101695100	700	2.12	Intron (ENST00000557778.1/105370676, intron 1 of 2)	1	145200	-35337	ENSG00000258512	LINC00239	long intergenic non-protein coding RNA 239
chr14	81803002	81804000	999	2.37	Intron (ENST00000554814.1/107984704, intron 2 of 3)	1	107984704	59191	ENSG00000259035	LOC107984704	uncharacterized LOC107984704
chr14	32996001	32997000	1000	1.58	Intron (ENST00000551634.6/64067, intron 1 of 10)	1	64067	56684	ENSG00000151322	NPAS3	neuronal PAS domain protein 3
chr12	106541802	106542800	999	-2.17	Intron (ENST00000551505.4/100287944, intron 1 of 2)	1	5992	-40204	ENSG00000111783	RFX4	regulatory factor X4
chr12	96452102	96453399	1298	-1.82	Intron (ENST00000548740.1/ENST00000548740.1, intron 2 of 3)	1	144535	-36172	ENSG00000188596	CFAP54	cilia and flagella associated protein 54
chr12	118865502	118866500	999	1.47	Intron (ENST00000544515.1/ENST00000544515.1, intron 3 of 4)	2	105370016	-31966	ENSG00000255814	LINC02439	long intergenic non-protein coding RNA 2439
chr12	65527502	65528500	999	-1.93	Intron (ENST00000537250.5/100507065, intron 2 of 3)	2	100507065	10199	NA	MSRB3-AS1	MSRB3 antisense RNA 1
chr11	50312902	50314100	1199	-1.69	Intron (ENST00000528459.1/105369150, intron 1 of 6)	1	105369150	5221	NA	LINC02750	long intergenic non-protein coding RNA 2750
chr4	97299602	97300600	999	1.5	Intron (ENST00000522676.5/285555, intron 4 of 4)	1	101410545	-66081	ENSG00000251620	STPG2-AS1	STPG2 antisense RNA 1
chr8	34849902	34850900	999	1.93	Intron (ENST00000519189.2/103689844, intron 3 of 3)	1	103689844	65090	NA	LINC01288	long intergenic non-protein coding RNA 1288
chr4	34231502	34232700	1199	-2.23	Intron (ENST00000513843.6/105374394, intron 2 of 4)	2	105374394	37038	NA	LINC02484	long intergenic non-protein coding RNA 2484
chr4	181920602	181921399	798	1.91	Intron (ENST00000509012.5/90768, intron 3 of 4)	2	105377573	-90629	ENSG00000251336	TEMN3-AS1	TENM3 antisense transcript 1
chr4	9840102	9841100	999	-1.82	Intron (ENST00000503803.5/56606, intron 1 of 3)	2	56606	-13502	ENSG00000109667	SLC2A9	solute carrier family 2 member 9
chr14	97965902	97966900	999	2	Intron (ENST00000499006.7/388011, intron 2 of 2)	2	388011	11156	ENSG00000246223	LINC01550	long intergenic non-protein coding RNA 1550
chr3	160142402	160143400	999	-1.53	Intron (ENST00000497452.5/101928376, intron 3 of 9)	2	101928376	63692	ENSG00000244040	IL12A-AS1	IL12A antisense RNA 1
chr3	60524202	60524799	598	2.13	Intron (ENST00000492590.6/2272, intron 5 of 9)	2	103504735	93071	ENSG00000281426	MIR548BB	microRNA 548bb
chr2	167972802	167974100	1299	1.15	Intron (ENST00000487143.5/27347, intron 7 of 8)	2	105616981	-31622	ENSG00000235335	B3GALT1-AS1	B3GALT1 antisense RNA 1
chr3	170777002	170779799	2798	-1.05	Intron (ENST00000486975.1/5010, intron 3 of 3)	2	200916	88382	ENSG00000163584	RPL22L1	ribosomal protein L22 like 1
chr2	190001202	190002300	1099	-2.76	Intron (ENST00000478197.1/84281, intron 1 of 1)	2	2660	60429	ENSG00000138379	MSTN	myostatin
chr2	217390102	217391100	999	1.51	Intron (ENST00000474063.5/729582, intron 7 of 11)	2	729582	34422	NA	DIRC3	disrupted in renal carcinoma 3
chr21	10447602	10448600	999	1.27	Intron (ENST00000474011.5/85319, intron 2 of 2)	1	85319	-5534	NA	BAGE2	BAGE family member 2, pseudogene
chr6	117435702	117436700	999	-1.73	Intron (ENST00000467125.1/57120, intron 4 of 6)	2	6098	-9760	ENSG00000047936	ROS1	ROS proto-oncogene 1, receptor tyrosine kinase
chr2	79463302	79464300	999	-1.99	Intron (ENST00000466387.5/1496, intron 4 of 21)	2	101927987	36544	NA	CTNNA2-AS1	CTNNA2 antisense RNA 1
chr3	152481502	152482500	999	1.72	Intron (ENST00000463255.1/105374163, intron 1 of 1)	2	105374163	14313	NA	LOC105374163	uncharacterized LOC105374163
chr6	143907202	143908200	999	-1.58	Intron (ENST00000454207.2/153918, intron 8 of 9)	1	153918	42728	ENSG00000118491	ZC2HC1B	zinc finger C2HC-type containing 1B
chr7	90783402	90784800	1399	1.86	Intron (ENST00000449528.5/5218, intron 7 of 7)	1	5218	-39805	ENSG00000058091	CDK14	cyclin dependent kinase 14
chr18	53263302	53264300	999	-2.25	Intron (ENST00000442544.7/1630, intron 12 of 28)	1	100616232	26201	ENSG00000263872	MIR4528	microRNA 4528
chr7	52181702	52182800	1099	1.7	Intron (ENST00000441295.1/ENST00000441295.1, intron 1 of 3)	1	105375278	709985	NA	LOC105375278	uncharacterized LOC105375278
chr7	85431202	85432200	999	-2.52	Intron (ENST00000438065.1/105375380, intron 1 of 3)	1	105375380	10080	ENSG00000225128	LINC00972	long intergenic non-protein coding RNA 972
chr2	21543002	21544000	999	1.49	Intron (ENST00000435237.1/105374320, intron 3 of 5)	2	101929230	93103	NA	LOC101929230	uncharacterized LOC101929230
chr11	125665902	125666900	999	1.57	Intron (ENST00000428830.6/1111, intron 13 of 13)	2	56	13931	ENSG00000134940	ACRV1	acrosomal vesicle protein 1
chr20	7099702	7100700	999	2.38	Intron (ENST00000425900.1/ENST00000425900.1, intron 1 of 1)	2	101929265	153502	ENSG00000228888	LINC01428	long intergenic non-protein coding RNA 1428
chr7	138825402	138826400	999	2.31	Intron (ENST00000413208.1/155006, intron 2 of 2)	2	50617	-25842	ENSG00000105929	ATP6V0A4	ATPase H+ transporting V0 subunit a4
chr2	152701401	152702399	999	1.81	Intron (ENST00000410080.8/55660, intron 2 of 25)	2	55660	-8290	ENSG00000196504	PRPF40A	pre-mRNA processing factor 40 homolog A
chr2	127557402	127558500	1099	-2.03	Intron (ENST00000409816.8/4648, intron 1 of 47)	1	4648	21600	ENSG00000169994	MYO7B	myosin VIIB
chr5	113483702	113484599	898	-1.99	Intron (ENST00000408903.7/4163, intron 1 of 18)	2	4163	3854	ENSG00000171444	MCC	MCC regulator of WNT signaling pathway
chr7	8504302	8505400	1099	2.04	Intron (ENST00000405863.6/30010, intron 2 of 2)	1	30010	69107	ENSG00000122584	NXPH1	neurexophilin 1
chr7	3867802	3868900	1099	2.07	Intron (ENST00000404826.7/221935, intron 5 of 44)	1	221935	-82020	ENSG00000146555	SDK1	sidekick cell adhesion molecule 1
chr7	154170002	154171000	999	1.9	Intron (ENST00000404039.5/1804, intron 1 of 25)	2	101929998	-106677	NA	LOC101929998	uncharacterized LOC101929998
chr4	53244702	53245700	999	1.58	Intron (ENST00000401642.8/152579, intron 4 of 8)	2	152579	120361	ENSG00000184178	SCFD2	sec1 family domain containing 2
chr21	21344002	21345000	999	2.04	Intron (ENST00000400546.6/4685, intron 8 of 17)	1	4685	53925	ENSG00000154654	NCAM2	neural cell adhesion molecule 2
chr21	40510202	40511400	1199	1.69	Intron (ENST00000400454.6/1826, intron 3 of 32)	2	100874326	119367	ENSG00000233756	DSCAM-IT1	DSCAM intronic transcript 1
chr21	40375902	40377000	1099	1.66	Intron (ENST00000400454.6/1826, intron 3 of 32)	1	100506492	-6083	ENSG00000235123	DSCAM-AS1	DSCAM antisense RNA 1
chr21	40155002	40166000	10999	1.07	Intron (ENST00000400454.6/1826, intron 16 of 32)	2	100616148	46431	ENSG00000263973	MIR4760	microRNA 4760
chr21	40285002	40295000	9999	0.66	Intron (ENST00000400454.6/1826, intron 10 of 32)	2	1826	58654	ENSG00000171587	DSCAM	DS cell adhesion molecule
chr12	78947902	78948900	999	-1.84	Intron (ENST00000393240.7/6857, intron 2 of 11)	1	6857	-15135	ENSG00000067715	SYT1	synaptotagmin 1
chr7	157912302	157913400	1099	1.46	Intron (ENST00000389413.7/5799, intron 10 of 21)	1	100506585	57502	NA	PTPRN2-AS1	PTPRN2 antisense RNA 1
chr9	9452602	9453900	1299	1.64	Intron (ENST00000381196.9/5789, intron 8 of 45)	1	105375972	-345523	ENSG00000230920	LOC105375972	uncharacterized LOC105375972
chrX	6193902	6194900	999	1.97	Intron (ENST00000381093.6/57502, intron 1 of 5)	2	57502	-6864	ENSG00000146938	NLGN4X	neuroligin 4 X-linked
chr13	92794502	92795500	999	-2.46	Intron (ENST00000377067.9/2262, intron 7 of 7)	2	100873969	-72888	ENSG00000235984	GPC5-AS1	GPC5 antisense RNA 1
chr10	23267401	23274000	6600	0.66	Intron (ENST00000376501.7/256815, intron 8 of 14)	1	105376453	-69957	ENSG00000224215	C10orf67-AS1	C10orf67 antisense RNA 1
chr10	29299202	29300200	999	1.23	Intron (ENST00000375500.8/84569, intron 3 of 4)	1	84569	7277	ENSG00000120563	LYZL1	lysozyme like 1
chr10	7351002	7361000	9999	0.62	Intron (ENST00000361972.8/57713, intron 4 of 20)	2	57713	47745	ENSG00000198879	SFMBT2	Scm like with four mbt domains 2
chr8	51549402	51550400	999	1.92	Intron (ENST00000356297.5/137902, intron 4 of 22)	2	137902	-139981	ENSG00000147485	PXDNL	peroxidasin like
chr20	42812102	42813100	999	1.66	Intron (ENST00000356100.6/11122, intron 2 of 30)	2	11122	-20635	ENSG00000196090	PTPRT	protein tyrosine phosphatase receptor type T
chr6	168560002	168560599	598	2.03	Intron (ENST00000354536.9/64094, intron 7 of 12)	1	64094	-92446	ENSG00000112562	SMOC2	SPARC related modular calcium binding 2
chr21	34806002	34807200	1199	1.65	Intron (ENST00000344691.8/861, intron 4 of 5)	2	861	22770	ENSG00000159216	RUNX1	RUNX family transcription factor 1
chr7	75628802	75629599	798	1.93	Intron (ENST00000336926.11/3092, intron 1 of 30)	2	3092	-16959	ENSG00000127946	HIP1	huntingtin interacting protein 1
chr22	48812902	48813900	999	1.57	Intron (ENST00000336769.9/25817, intron 3 of 3)	1	100616415	32607	ENSG00000266887	MIR4535	microRNA 4535
chr11	21341102	21342100	999	1.75	Intron (ENST00000325319.9/4745, intron 13 of 18)	1	4745	57365	ENSG00000165973	NELL1	neural EGFL like 1
chr14	66572502	66573500	999	2.2	Intron (ENST00000315266.9/10243, intron 1 of 21)	1	10243	63443	ENSG00000171723	GPHN	gephyrin
chr9	117237102	117238100	999	2.49	Intron (ENST00000313400.9/23245, intron 2 of 22)	2	23245	-22549	ENSG00000148219	ASTN2	astrotactin 2
chr7	36934502	36935500	999	-2.29	Intron (ENST00000310758.9/9844, intron 16 of 21)	2	100302113	-15070	ENSG00000221325	MIR1200	microRNA 1200
chr2	72807402	72808400	999	-1.55	Intron (ENST00000272427.11/23233, intron 1 of 21)	2	23233	17605	ENSG00000144036	EXOC6B	exocyst complex component 6B
chr3	136116802	136117800	999	-1.94	Intron (ENST00000264977.8/5523, intron 13 of 13)	1	5523	14699	ENSG00000073711	PPP2R3A	protein phosphatase 2 regulatory subunit B''alpha
chr2	230427402	230428400	999	-2.72	Intron (ENST00000264052.9/6672, intron 2 of 24)	1	6672	10646	ENSG00000067066	SP100	SP100 nuclear antigen
chr1	75905702	75906700	999	2.37	Intron (ENST00000263187.4/4438, intron 19 of 19)	1	101927342	-19754	NA	LOC101927342	uncharacterized LOC101927342
chr9	100011402	100012199	798	2.02	Intron (ENST00000262455.7/23071, intron 8 of 11)	2	23071	41814	ENSG00000023318	ERP44	endoplasmic reticulum protein 44
chr15	34188002	34189000	999	2.9	Intron (ENST00000256544.8/79768, intron 1 of 9)	2	79768	10840	ENSG00000134152	KATNBL1	katanin regulatory subunit B1 like 1
chr12	33435202	33436200	999	1.81	Intron (ENST00000228567.7/341359, intron 1 of 6)	2	341359	3446	ENSG00000110975	SYT10	synaptotagmin 10
chr8	96785602	96786700	1099	-1.84	Intron (ENST00000220763.10/10404, intron 2 of 7)	1	10404	24362	ENSG00000104324	CPQ	carboxypeptidase Q
chr11	10883002	10884300	1299	-1.96	Exon (ENST00000668046.1/ENST00000668046.1, exon 2 of 2)	1	729013	17741	ENSG00000247271	ZBED5-AS1	ZBED5 antisense RNA 1
chr2	35266002	35276000	9999	-0.66	Exon (ENST00000654041.1/ENST00000654041.1, exon 1 of 2)	1	107985808	106403	NA	LOC107985808	uncharacterized LOC107985808
chr11	41786402	41787399	998	2.12	Exon (ENST00000648000.1/102723644, exon 4 of 15)	1	102723644	65959	ENSG00000255171	LINC01499	long intergenic non-protein coding RNA 1499
chr6	168039602	168040900	1299	1.27	Exon (ENST00000643607.3/3834, exon 10 of 13)	1	3834	4114	ENSG00000125337	KIF25	kinesin family member 25
chr4	60038402	60039700	1299	1.5	Exon (ENST00000635075.1/ENST00000635075.1, exon 1 of 1)	1	105377248	-710875	NA	LINC02496	long intergenic non-protein coding RNA 2496
chr7	88245201	88254000	8800	-0.66	Exon (ENST00000627345.2/ENST00000627345.2, exon 2 of 6)	2	6717	-18208	ENSG00000075142	SRI	sorcin
chr5	28898202	28899200	999	2.02	Exon (ENST00000603743.1/ENST00000603743.1, exon 1 of 1)	1	729862	-27616	NA	LSP1P3	LSP1 pseudogene 3
chr19	22601502	22602500	999	2.29	Exon (ENST00000600260.5/440518, exon 6 of 10)	1	440518	5165	ENSG00000269332	GOLGA2P9	GOLGA2 pseudogene 9
chr17	10539802	10540800	999	1.71	Exon (ENST00000532183.6/4620, exon 10 of 17)	2	4620	6892	ENSG00000125414	MYH2	myosin heavy chain 2
chr14	106583102	106584200	1099	2.16	Exon (ENST00000519403.2/ENST00000519403.2, exon 1 of 1)	1	338005	100561	ENSG00000270816	LINC00221	long intergenic non-protein coding RNA 221
chr8	43672002	43673000	999	1.79	Exon (ENST00000517972.1/ENST00000517972.1, exon 1 of 1)	1	340441	379519	ENSG00000188877	POTEA	POTE ankyrin domain family member A
chr6	164118002	164119000	999	2.87	Distal Intergenic	1	107986666	358735	NA	LOC107986666	uncharacterized LOC107986666
chrX	83441602	83442599	998	2.79	Distal Intergenic	1	5456	-65691	ENSG00000196767	POU3F4	POU class 3 homeobox 4
chr8	13992001	13992799	799	2.42	Distal Intergenic	2	105379292	-142892	NA	LOC105379292	uncharacterized LOC105379292
chr5	166070302	166071300	999	2.37	Distal Intergenic	2	105377701	-828546	NA	LINC01938	long intergenic non-protein coding RNA 1938
chr21	26694002	26694999	998	2.33	Distal Intergenic	2	116159	-120716	ENSG00000166265	CYYR1	cysteine and tyrosine rich 1
chr20	52854801	52855600	800	2.22	Distal Intergenic	2	105372668	-11026	NA	LOC105372668	uncharacterized LOC105372668
chr4	132730002	132731100	1099	2.22	Distal Intergenic	1	104355285	138913	ENSG00000251398	LINC01256	long intergenic non-protein coding RNA 1256
chr1	224884801	224885600	800	2.19	Distal Intergenic	2	105373108	-3446	NA	LOC105373108	uncharacterized LOC105373108
chrX	744202	745300	1099	2.19	Distal Intergenic	1	6473	113395	ENSG00000185960	SHOX	short stature homeobox
chr18	40970601	40971500	900	2.15	Distal Intergenic	1	105372083	-369819	NA	LOC105372083	uncharacterized LOC105372083
chr14	48033202	48034400	1199	2.13	Distal Intergenic	1	101927483	-159774	ENSG00000286595	LOC101927483	uncharacterized LOC101927483
chr20	21725802	21726800	999	2.08	Distal Intergenic	1	5075	17532	ENSG00000125813	PAX1	paired box 1
chrX	5030002	5031000	999	2.08	Distal Intergenic	2	101928201	-396430	ENSG00000236513	LOC101928201	uncharacterized LOC101928201
chr4	179796202	179797200	999	2.07	Distal Intergenic	2	105377564	262592	NA	LOC105377564	uncharacterized LOC105377564
chr9	65438602	65439600	999	2.06	Distal Intergenic	2	653427	-153393	ENSG00000204779	FOXD4L5	forkhead box D4 like 5
chr10	53694402	53695199	798	2.04	Distal Intergenic	2	65217	115465	ENSG00000150275	PCDH15	protocadherin related 15
chr4	62625002	62626300	1299	2.04	Distal Intergenic	2	101927186	-459448	NA	ADGRL3-AS1	ADGRL3 antisense RNA 1
chr1	2831602	2832600	999	2.01	Distal Intergenic	2	100287898	-29885	ENSG00000215912	TTC34	tetratricopeptide repeat domain 34
chr14	106323402	106324199	798	2.01	Distal Intergenic	1	338004	35728	NA	LINC00226	long intergenic non-protein coding RNA 226
chr10	105652702	105653700	999	2	Distal Intergenic	2	101927549	166649	NA	LINC02627	long intergenic non-protein coding RNA 2627
chr13	61649902	61650900	999	1.98	Distal Intergenic	2	101926951	-221956	ENSG00000279797	LINC02339	long intergenic non-protein coding RNA 2339
chr14	45817202	45818500	1299	1.98	Distal Intergenic	1	100506412	-72587	ENSG00000258700	LINC00871	long intergenic non-protein coding RNA 871
chr5	25448602	25449600	999	1.98	Distal Intergenic	1	105374693	150868	NA	LINC02211	long intergenic non-protein coding RNA 2211
chr7	24273702	24274700	999	1.98	Distal Intergenic	1	4852	-9488	ENSG00000122585	NPY	neuropeptide Y
chr8	111904402	111905400	999	1.97	Distal Intergenic	1	105375707	162427	NA	LOC105375707	uncharacterized LOC105375707
chr5	18603602	18604600	999	1.96	Distal Intergenic	2	107986408	141573	NA	LINC02100	long intergenic non-protein coding RNA 2100
chr13	57215802	57217500	1699	1.95	Distal Intergenic	1	729250	48605	ENSG00000234278	PRR20E	proline rich 20E
chrX	90023602	90024600	999	1.95	Distal Intergenic	1	90316	101694	ENSG00000153779	TGIF2LX	TGFB induced factor homeobox 2 like X-linked
chr11	38847202	38848300	1099	1.94	Distal Intergenic	1	101928536	198344	ENSG00000254562	LINC01493	long intergenic non-protein coding RNA 1493
chr4	9503802	9504800	999	1.93	Distal Intergenic	2	100302277	51516	ENSG00000221275	MIR548I2	microRNA 548i-2
chr8	135791002	135792000	999	1.92	Distal Intergenic	1	10656	143267	ENSG00000131773	KHDRBS3	KH RNA binding domain containing, signal transduction associated 3
chr12	45154302	45155300	999	1.9	Distal Intergenic	1	196527	-60687	ENSG00000177119	ANO6	anoctamin 6
chr10	2931802	2932799	998	1.89	Distal Intergenic	1	5214	-133534	ENSG00000067057	PFKP	phosphofructokinase, platelet
chr14	86570702	86571700	999	1.89	Distal Intergenic	1	105370607	238326	NA	LINC02309	long intergenic non-protein coding RNA 2309
chr11	54542602	54543600	999	1.88	Distal Intergenic	2	119749	60398	ENSG00000185926	OR4C46	olfactory receptor family 4 subfamily C member 46
chr13	103941202	103942300	1099	1.88	Distal Intergenic	1	105370340	-183630	ENSG00000287734	LOC105370340	uncharacterized LOC105370340
chr21	20366902	20368100	1199	1.88	Distal Intergenic	2	111216285	-108082	NA	LINC02573	long intergenic non-protein coding RNA 2573
chr7	52888702	52889800	1099	1.88	Distal Intergenic	1	285877	-145833	ENSG00000221900	POM121L12	POM121 transmembrane nucleoporin like 12
chr18	65237702	65238700	999	1.87	Distal Intergenic	1	107985128	-185258	ENSG00000264232	LINC01916	long intergenic non-protein coding RNA 1916
chr21	45960001	45960900	900	1.84	Distal Intergenic	1	1291	-20870	ENSG00000142156	COL6A1	collagen type VI alpha 1 chain
chr9	12378802	12379900	1099	1.84	Distal Intergenic	2	105375976	-219654	NA	LOC105375976	uncharacterized LOC105375976
chr15	22238102	22239100	999	1.83	Distal Intergenic	2	100302233	-12773	ENSG00000221641	MIR1268A	microRNA 1268a
chr18	64719001	64720000	1000	1.83	Distal Intergenic	2	101927404	272828	NA	LOC101927404	uncharacterized LOC101927404
chr6	132251002	132252100	1099	1.83	Distal Intergenic	2	26002	73047	ENSG00000079931	MOXD1	monooxygenase DBH like 1
chr17	53189202	53190300	1099	1.82	Distal Intergenic	1	100506650	203682	ENSG00000227011	LINC02876	long intergenic non-protein coding RNA 2876
chr5	2281802	2282800	999	1.82	Distal Intergenic	1	105374618	178705	NA	LOC105374618	uncharacterized LOC105374618
chr13	56928402	56929400	999	1.81	Distal Intergenic	1	122183	-211518	ENSG00000204919	PRR20A	proline rich 20A
chr17	52681302	52682300	999	1.81	Distal Intergenic	1	105371831	-179821	ENSG00000226364	LINC02089	long intergenic non-protein coding RNA 2089
chr2	116832302	116833300	999	1.8	Distal Intergenic	1	8886	-981391	ENSG00000088205	DDX18	DEAD-box helicase 18
chr7	49411902	49413200	1299	1.8	Distal Intergenic	1	375567	-360438	ENSG00000188730	VWC2	von Willebrand factor C domain containing 2
chr2	4293702	4294700	999	1.79	Distal Intergenic	2	107985841	-152971	NA	LOC107985841	uncharacterized LOC107985841
chr1	4837502	4838500	999	1.78	Distal Intergenic	1	55966	126347	ENSG00000196581	AJAP1	adherens junctions associated protein 1
chr14	27924302	27925500	1199	1.78	Distal Intergenic	2	728755	-79016	ENSG00000258932	MIR3171HG	MIR3171 host gene
chr6	167659202	167660600	1399	1.78	Distal Intergenic	2	401286	18670	ENSG00000272549	LINC02538	long intergenic non-protein coding RNA 2538
chr14	82312102	82313200	1099	1.77	Distal Intergenic	1	101928599	-329405	ENSG00000258743	LINC02301	long intergenic non-protein coding RNA 2301
chr11	39823002	39824000	999	1.76	Distal Intergenic	2	57689	417883	ENSG00000148948	LRRC4C	leucine rich repeat containing 4C
chr11	42452502	42453500	999	1.76	Distal Intergenic	2	100507205	-198781	NA	LINC02740	long intergenic non-protein coding RNA 2740
chr4	63356002	63357100	1099	1.76	Distal Intergenic	2	105377253	137178	NA	LOC105377253	uncharacterized LOC105377253
chr7	64196202	64197400	1199	1.76	Distal Intergenic	1	730291	-9690	ENSG00000223614	ZNF735	zinc finger protein 735
chr10	38922202	38923300	1099	1.73	Distal Intergenic	1	399746	225778	NA	ACTR3BP5	ACTR3B pseudogene 5
chr14	48313202	48314199	998	1.72	Distal Intergenic	2	105370482	-52559	NA	LOC105370482	uncharacterized LOC105370482
chr11	25584702	25585700	999	1.71	Distal Intergenic	1	105376596	-149057	NA	LINC02699	long intergenic non-protein coding RNA 2699
chr16	8148302	8149300	999	1.71	Distal Intergenic	2	105371070	-35546	NA	LOC105371070	uncharacterized LOC105371070
chr6	167397902	167398900	999	1.71	Distal Intergenic	2	6953	-13392	ENSG00000203690	TCP10L3	t-complex 10 like 3, pseudogene
chr10	118660902	118661900	999	1.7	Distal Intergenic	2	143384	24881	ENSG00000151893	CACUL1	CDK2 associated cullin domain 1
chr10	2264702	2265800	1099	1.69	Distal Intergenic	2	399708	49275	NA	LINC00701	long intergenic non-protein coding RNA 701
chr11	50515502	50516800	1299	1.69	Distal Intergenic	1	646813	106460	NA	LOC646813	DExH-box helicase 9 pseudogene
chr12	116391001	116391900	900	1.69	Distal Intergenic	2	100616309	36418	ENSG00000264037	MIR4472-2	microRNA 4472-2
chr21	19345502	19346500	999	1.68	Distal Intergenic	1	107985490	214979	NA	LOC107985490	uncharacterized LOC107985490
chr4	36919202	36920200	999	1.66	Distal Intergenic	1	100508631	-81572	ENSG00000261761	LINC02616	long intergenic non-protein coding RNA 2616
chr13	54893602	54894600	999	1.65	Distal Intergenic	1	100846996	-279854	ENSG00000264387	MIR5007	microRNA 5007
chr2	4791202	4792400	1199	1.65	Distal Intergenic	2	727982	-134704	ENSG00000231532	LINC01249	long intergenic non-protein coding RNA 1249
chr8	141885702	141886700	999	1.65	Distal Intergenic	2	100302147	-99389	ENSG00000221768	MIR1302-7	microRNA 1302-7
chr13	87794302	87795800	1499	1.62	Distal Intergenic	2	101930749	7564	ENSG00000223404	LINC00397	long intergenic non-protein coding RNA 397
chr9	1110802	1111800	999	1.62	Distal Intergenic	1	10655	56178	ENSG00000173253	DMRT2	doublesex and mab-3 related transcription factor 2
chr3	165132601	165133500	900	1.6	Distal Intergenic	2	101928405	24562	ENSG00000239205	LINC02023	long intergenic non-protein coding RNA 2023
chr8	137756002	137757000	999	1.6	Distal Intergenic	2	401478	80849	NA	LOC401478	uncharacterized LOC401478
chr1	5009302	5010300	999	1.57	Distal Intergenic	1	105376680	35921	ENSG00000284674	LINC02781	long intergenic non-protein coding RNA 2781
chr4	59125202	59126200	999	1.57	Distal Intergenic	1	105377247	111629	ENSG00000251266	LINC02429	long intergenic non-protein coding RNA 2429
chr8	25813902	25814799	898	1.57	Distal Intergenic	2	64641	73117	ENSG00000221818	EBF2	EBF transcription factor 2
chr11	42906002	42907100	1099	1.56	Distal Intergenic	2	399881	362293	ENSG00000251557	HNRNPKP3	heterogeneous nuclear ribonucleoprotein K pseudogene 3
chr13	88448102	88449200	1099	1.55	Distal Intergenic	1	100874168	-45589	NA	LINC00433	long intergenic non-protein coding RNA 433
chr4	98192802	98193800	999	1.55	Distal Intergenic	2	285555	-49326	ENSG00000163116	STPG2	sperm tail PG-rich repeat containing 2
chr20	22498102	22499100	999	1.51	Distal Intergenic	2	105372564	25091	ENSG00000288974	LOC105372564	uncharacterized LOC105372564
chr14	25492902	25494000	1099	1.49	Distal Intergenic	2	105370414	-336588	ENSG00000258098	LINC02286	long intergenic non-protein coding RNA 2286
chr12	28110802	28112000	1199	1.47	Distal Intergenic	1	55297	-21249	ENSG00000123106	CCDC91	coiled-coil domain containing 91
chr13	88912702	88913700	999	1.46	Distal Intergenic	1	100874172	-267624	NA	LINC00440	long intergenic non-protein coding RNA 440
chr4	162291902	162293500	1599	1.45	Distal Intergenic	2	56884	-127898	ENSG00000168843	FSTL5	follistatin like 5
chr11	10964202	10965200	999	1.44	Distal Intergenic	1	105376550	-55683	NA	LINC02752	long intergenic non-protein coding RNA 2752
chr13	70839202	70840500	1299	1.42	Distal Intergenic	1	100885781	-174542	ENSG00000226846	LINC00348	long intergenic non-protein coding RNA 348
chr5	179011802	179012800	999	1.42	Distal Intergenic	1	345462	-11004	ENSG00000234284	ZNF879	zinc finger protein 879
chr7	64511302	64512300	999	1.41	Distal Intergenic	2	340252	31919	ENSG00000173041	ZNF680	zinc finger protein 680
chr21	24761902	24762900	999	1.4	Distal Intergenic	1	339622	-77650	ENSG00000226983	LINC01692	long intergenic non-protein coding RNA 1692
chr2	173333102	173334200	1099	1.39	Distal Intergenic	1	83879	-20620	ENSG00000144354	CDCA7	cell division cycle associated 7
chr17	11040002	11041000	999	1.37	Distal Intergenic	1	388336	-200213	ENSG00000188803	SHISA6	shisa family member 6
chr4	135954802	135956300	1499	1.36	Distal Intergenic	2	100507528	-41122	ENSG00000248330	LINC00613	long intergenic non-protein coding RNA 613
chr10	70765502	70766500	999	1.32	Distal Intergenic	2	219793	5839	ENSG00000166220	TBATA	thymus, brain and testes associated
chr10	44701502	44703000	1499	1.3	Distal Intergenic	2	220980	176638	ENSG00000224812	TMEM72-AS1	TMEM72 antisense RNA 1
chr13	20283602	20284600	999	1.17	Distal Intergenic	2	10804	-51237	ENSG00000121742	GJB6	gap junction protein beta 6
chr2	228458202	228459200	999	1.15	Distal Intergenic	2	101928765	109366	ENSG00000232023	LINC01807	long intergenic non-protein coding RNA 1807
chr11	134533201	134541000	7800	0.78	Distal Intergenic	1	283177	53902	ENSG00000255545	B3GAT1-DT	B3GAT1 divergent transcript
chr21	24246002	24249799	3798	0.74	Distal Intergenic	1	105372751	-57140	ENSG00000237484	LINC01684	long intergenic non-protein coding RNA 1684
chrX	155859801	155861599	1799	0.7	Distal Intergenic	1	6845	-19746	ENSG00000124333	VAMP7	vesicle associated membrane protein 7
chr11	134610002	134625399	15398	0.67	Distal Intergenic	1	105369584	-87140	NA	LINC02706	long intergenic non-protein coding RNA 2706
chr9	88035002	88039799	4798	0.67	Distal Intergenic	2	102724156	37143	ENSG00000287750	LINC03026	long intergenic non-protein coding RNA 3026
chr10	1944002	1955000	10999	0.65	Distal Intergenic	2	282980	59192	NA	LINC00700	long intergenic non-protein coding RNA 700
chr22	48950002	48952599	2598	0.63	Distal Intergenic	1	100128946	57289	ENSG00000205632	LINC01310	long intergenic non-protein coding RNA 1310
chr7	153183002	153191199	8198	0.62	Distal Intergenic	1	105375577	-204285	NA	LOC105375577	uncharacterized LOC105375577
chr7	153468002	153473599	5598	0.62	Distal Intergenic	2	103724390	-54017	ENSG00000234722	LINC01287	long intergenic non-protein coding RNA 1287
chr4	190105601	190113399	7799	0.58	Distal Intergenic	1	100419743	40368	ENSG00000281591	DBET	D4Z4 binding element transcript
chr2	35574002	35578199	4198	-0.59	Distal Intergenic	1	100616475	102597	ENSG00000265301	MIR548AD	microRNA 548ad
chr1	227985601	227993799	8199	-0.63	Distal Intergenic	1	89780	-13199	ENSG00000154342	WNT3A	Wnt family member 3A
chr12	46087002	46097000	9999	-0.69	Distal Intergenic	2	9169	-94882	ENSG00000139218	SCAF11	SR-related CTD associated factor 11
chr3	27051002	27058199	7198	-0.75	Distal Intergenic	2	152110	136032	ENSG00000163491	NEK10	NIMA related kinase 10
chr20	4619001	4626000	7000	-0.77	Distal Intergenic	1	5621	-60350	ENSG00000171867	PRNP	prion protein
chr3	11103002	11108799	5798	-0.78	Distal Intergenic	1	3269	-28294	ENSG00000196639	HRH1	histamine receptor H1
chr2	31701502	31702500	999	-1.41	Distal Intergenic	2	105374449	101480	ENSG00000223647	LINC01946	long intergenic non-protein coding RNA 1946
chr2	119102602	119103600	999	-1.46	Distal Intergenic	2	165257	55151	ENSG00000144119	C1QL2	complement C1q like 2
chr9	8191502	8192600	1099	-1.59	Distal Intergenic	2	105375971	-230278	ENSG00000231902	LOC105375971	uncharacterized LOC105375971
chr3	5733702	5734700	999	-1.65	Distal Intergenic	1	102723596	-228142	NA	LOC102723596	uncharacterized LOC102723596
chr7	57299302	57300300	999	-1.68	Distal Intergenic	1	105375298	56621	ENSG00000287517	LOC105375298	uncharacterized LOC105375298
chrX	16939202	16940200	999	-1.69	Distal Intergenic	1	9185	-6458	ENSG00000169891	REPS2	RALBP1 associated Eps domain containing 2
chr8	123756602	123757600	999	-1.7	Distal Intergenic	1	157769	-10839	ENSG00000176853	FAM91A1	family with sequence similarity 91 member A1
chr3	6420902	6421900	999	-1.77	Distal Intergenic	1	105376944	-68579	NA	LOC105376944	uncharacterized LOC105376944
chr1	114826102	114827400	1299	-1.82	Distal Intergenic	1	6847	-27463	ENSG00000198765	SYCP1	synaptonemal complex protein 1
chr8	560802	561800	999	-1.83	Distal Intergenic	2	157695	-15021	ENSG00000180190	TDRP	testis development related protein
chr18	55167601	55168900	1300	-1.84	Distal Intergenic	2	101927229	-43295	ENSG00000267013	LINC01929	long intergenic non-protein coding RNA 1929
chr12	37713402	37714400	999	-1.88	Distal Intergenic	1	144245	-602362	ENSG00000175548	ALG10B	ALG10 alpha-1,2-glucosyltransferase B
chr18	13200702	13201900	1199	-1.88	Distal Intergenic	1	753	-15598	ENSG00000168675	LDLRAD4	low density lipoprotein receptor class A domain containing 4
chr15	53786202	53787300	1099	-1.91	Distal Intergenic	2	256764	-23324	ENSG00000166415	WDR72	WD repeat domain 72
chr7	139002402	139003400	999	-1.92	Distal Intergenic	2	57670	-21013	ENSG00000122778	KIAA1549	KIAA1549
chr1	73272702	73273700	999	-2	Distal Intergenic	1	101927295	-31909	ENSG00000233973	LINC01360	long intergenic non-protein coding RNA 1360
chr4	102475602	102476600	999	-2	Distal Intergenic	1	4790	-24731	ENSG00000109320	NFKB1	nuclear factor kappa B subunit 1
chr7	89371102	89372100	999	-2	Distal Intergenic	1	105375387	-71846	NA	LOC105375387	uncharacterized LOC105375387
chr2	74948902	74949900	999	-2.03	Distal Intergenic	1	101927861	8644	NA	LINC01293	long intergenic non-protein coding RNA 1293
chr13	64869902	64870900	999	-2.04	Distal Intergenic	2	144766	-793858	ENSG00000227674	LINC00355	long intergenic non-protein coding RNA 355
chr1	73589702	73590800	1099	-2.07	Distal Intergenic	1	109729166	-44416	NA	LINC02238	long intergenic non-protein coding RNA 2238
chr18	70922402	70923600	1199	-2.08	Distal Intergenic	1	105372188	-214229	NA	LOC105372188	uncharacterized LOC105372188
chr13	84453302	84454400	1099	-2.1	Distal Intergenic	1	100874128	-107964	NA	LINC00333	long intergenic non-protein coding RNA 333
chr16	61297702	61298700	999	-2.11	Distal Intergenic	2	1006	415358	ENSG00000150394	CDH8	cadherin 8
chr4	46155302	46156500	1199	-2.11	Distal Intergenic	2	2565	-31248	ENSG00000163285	GABRG1	gamma-aminobutyric acid type A receptor subunit gamma1
chr6	93038602	93039600	999	-2.12	Distal Intergenic	2	2045	206476	ENSG00000135333	EPHA7	EPH receptor A7
chr18	78128902	78129900	999	-2.14	Distal Intergenic	2	101927715	-135171	ENSG00000265843	LINC01029	long intergenic non-protein coding RNA 1029
chr6	144207702	144208700	999	-2.14	Distal Intergenic	1	8676	57185	ENSG00000135604	STX11	syntaxin 11
chr2	125243702	125244700	999	-2.16	Distal Intergenic	1	105373597	-466269	NA	LINC01889	long intergenic non-protein coding RNA 1889
chr19	41041702	41042700	999	-2.17	Distal Intergenic	1	1555	32025	ENSG00000197408	CYP2B6	cytochrome P450 family 2 subfamily B member 6
chr4	27565302	27567100	1799	-2.17	Distal Intergenic	1	101929199	347823	ENSG00000249699	LINC02261	long intergenic non-protein coding RNA 2261
chr6	152963902	152964900	999	-2.23	Distal Intergenic	2	26271	9085	ENSG00000112029	FBXO5	F-box protein 5
chr5	12859102	12860100	999	-2.25	Distal Intergenic	2	105374658	172786	NA	LINC02220	long intergenic non-protein coding RNA 2220
chr6	13520002	13521100	1099	-2.28	Distal Intergenic	2	54438	-32340	ENSG00000145990	GFOD1	glucose-fructose oxidoreductase domain containing 1
chr2	76405002	76406000	999	-2.33	Distal Intergenic	1	101927907	-579965	ENSG00000234653	LRRTM4-AS1	LRRTM4 antisense RNA 1
chr6	114648401	114649500	1100	-2.39	Distal Intergenic	2	105377959	-103066	ENSG00000226079	LNCPOIR	lncRNA periodontal mesenchymal stem cell osteogenesis related
chr19	34689302	34690300	999	-2.42	Distal Intergenic	1	55900	8019	ENSG00000089335	ZNF302	zinc finger protein 302
chr18	38336502	38337500	999	-2.44	Distal Intergenic	1	100422857	679367	ENSG00000266530	MIR4318	microRNA 4318
chr2	136529802	136530800	999	-2.59	Distal Intergenic	1	80731	-234745	ENSG00000144229	THSD7B	thrombospondin type 1 domain containing 7B
chr6	62714902	62715900	999	-2.62	Distal Intergenic	2	202559	-428677	ENSG00000112232	KHDRBS2	KH RNA binding domain containing, signal transduction associated 2
chr8	131658802	131660000	1199	-2.7	Distal Intergenic	1	23167	-244093	ENSG00000132294	EFR3A	EFR3 homolog A
chr9	138122202	138123200	999	1.98	3' UTR	1	643224	-26875	NA	TUBBP5	tubulin beta pseudogene 5
chr4	62078302	62079700	1399	1.95	3' UTR	1	101927145	-54066	NA	LOC101927145	uncharacterized LOC101927145
chr19	12080802	12081800	999	1.32	3' UTR	1	388507	5475	NA	ZNF788P	zinc finger family member 788, pseudogene
chr7	99530802	99531800	999	1.28	3' UTR	2	221786	20314	ENSG00000221909	FAM200A	family with sequence similarity 200 member A
chr19	53410402	53411400	999	1.27	3' UTR	1	91661	-11920	ENSG00000196417	ZNF765	zinc finger protein 765
chr19	11616502	11617500	999	1.12	3' UTR	1	199692	19019	ENSG00000198551	ZNF627	zinc finger protein 627
chr19	9412202	9413300	1099	1.09	3' UTR	2	112268250	-5122	NA	LOC112268250	uncharacterized LOC112268250
chr3	19389002	19399000	9999	-0.82	3' UTR	1	131096	41281	ENSG00000183960	KCNH8	potassium voltage-gated channel subfamily H member 8
chr6	83964601	83965200	600	-2.68	3' UTR	1	51167	38332	ENSG00000065615	CYB5R4	cytochrome b5 reductase 4
H3K27me3 (+and- INF Diffreps values were set to 5, -5 respectively)
Chromosome	Start	End	Width	Diffreps PTM Change [Log2]	Annotation	Gene Strand	Gene ID	distanceToTSS	ENSEMBL	SYMBOL	GENENAME
chr1	157185002	157189199	4198	0.71	Promoter (2-3kb)	1	107985211	2142	NA	LOC107985211	uncharacterized LOC107985211
chr1	241526601	241529599	2999	0.69	Promoter (2-3kb)	1	8564	-2535	ENSG00000117009	KMO	kynurenine 3-monooxygenase
chr10	27750002	27759399	9398	0.63	Promoter (2-3kb)	1	101929202	-2190	NA	MKX-AS1	MKX antisense RNA 1
chr10	79879801	79902599	22799	0.66	Promoter (2-3kb)	1	100288974	-2299	NA	BMS1P21	BMS1 pseudogene 21
chr10	124442801	124447399	4599	0.82	Promoter (2-3kb)	2	390010	2636	ENSG00000229544	NKX1-2	NK1 homeobox 2
chr12	5427002	5429999	2998	0.86	Promoter (2-3kb)	1	4908	-2109	ENSG00000185652	NTF3	neurotrophin 3
chr12	116874001	116876199	2199	1.08	Promoter (2-3kb)	2	8739	2298	ENSG00000135116	HRK	harakiri, BCL2 interacting protein
chr12	119996002	119997799	1798	0.71	Promoter (2-3kb)	1	92558	-2054	ENSG00000135127	BICDL1	BICD family like cargo adaptor 1
chr13	27963601	27965000	1400	0.58	Promoter (2-3kb)	2	1045	2325	ENSG00000165556	CDX2	caudal type homeobox 2
chr14	94178002	94180399	2398	0.53	Promoter (2-3kb)	1	57718	2222	ENSG00000119698	PPP4R4	protein phosphatase 4 regulatory subunit 4
chr17	68187601	68196199	8599	0.81	Promoter (2-3kb)	1	440461	-2722	NA	ARHGAP27P2	Rho GTPase activating protein 27 pseudogene 2
chr17	79738001	79742799	4799	0.82	Promoter (2-3kb)	1	339221	2460	ENSG00000182156	ENPP7	ectonucleotide pyrophosphatase/phosphodiesterase 7
chr2	30734601	30735799	1199	0.85	Promoter (2-3kb)	2	92291	-2117	ENSG00000162949	CAPN13	calpain 13
chr2	39668002	39673599	5598	0.72	Promoter (2-3kb)	1	130733	2035	ENSG00000152154	TMEM178A	transmembrane protein 178A
chr2	73195201	73199999	4799	0.95	Promoter (2-3kb)	1	344022	-2575	ENSG00000214513	NOTO	notochord homeobox
chr22	26653001	26654399	1399	0.88	Promoter (2-3kb)	1	440823	-2822	ENSG00000225783	MIAT	myocardial infarction associated transcript
chr3	193257002	193260199	3198	-0.76	Promoter (2-3kb)	1	57110	-2803	ENSG00000127252	PLAAT1	phospholipase A and acyltransferase 1
chr4	5004601	5016599	11999	0.68	Promoter (2-3kb)	2	54360	2838	ENSG00000170891	CYTL1	cytokine like 1
chr5	140976002	140979799	3798	-0.73	Promoter (2-3kb)	1	56142	-2546	ENSG00000081842	PCDHA6	protocadherin alpha 6
chr9	123995002	123999199	4198	0.54	Promoter (2-3kb)	1	9355	-2471	ENSG00000106689	LHX2	LIM homeobox 2
chr9	132412401	132416399	3999	0.86	Promoter (2-3kb)	1	389799	2177	ENSG00000188523	CFAP77	cilia and flagella associated protein 77
chr1	156629801	156639599	9799	0.85	Promoter (1-2kb)	1	63827	-1791	ENSG00000132692	BCAN	brevican
chr1	180224401	180229199	4799	0.88	Promoter (1-2kb)	1	89884	-1065	ENSG00000121454	LHX4	LIM homeobox 4
chr10	117152201	117165799	13599	0.53	Promoter (1-2kb)	2	100500893	1975	ENSG00000266782	MIR3663	microRNA 3663
chr11	68982201	68984399	2199	0.84	Promoter (1-2kb)	2	116512	-1215	ENSG00000172938	MRGPRD	MAS related GPR family member D
chr12	52296201	52300799	4599	0.83	Promoter (1-2kb)	1	3892	-1066	ENSG00000170442	KRT86	keratin 86
chr12	99086001	99092000	6000	-0.68	Promoter (1-2kb)	1	101928937	-1359	ENSG00000258039	LOC101928937	uncharacterized LOC101928937
chr13	20154401	20159999	5599	1.08	Promoter (1-2kb)	2	2700	1053	ENSG00000121743	GJA3	gap junction protein alpha 3
chr16	21286002	21295799	9798	0.54	Promoter (1-2kb)	2	1428	-1898	ENSG00000103316	CRYM	crystallin mu
chr16	86512201	86518000	5800	0.54	Promoter (1-2kb)	1	2294	1674	ENSG00000103241	FOXF1	forkhead box F1
chr17	37738201	37744000	5800	0.6	Promoter (1-2kb)	2	6928	1018	ENSG00000275410	HNF1B	HNF1 homeobox B
chr17	48146401	48154599	8199	0.73	Promoter (1-2kb)	2	100302211	1912	ENSG00000221739	MIR1203	microRNA 1203
chr18	11598002	11608000	9999	0.52	Promoter (1-2kb)	1	646000	-1596	ENSG00000236396	SLC35G4	solute carrier family 35 member G4
chr19	54225401	54227199	1799	0.84	Promoter (1-2kb)	2	11025	-1895	ENSG00000204577	LILRB3	leukocyte immunoglobulin like receptor B3
chr2	113269601	113277000	7400	0.54	Promoter (1-2kb)	2	7849	1898	ENSG00000125618	PAX8	paired box 8
chr2	229716002	229724999	8998	0.6	Promoter (1-2kb)	2	92737	-1447	ENSG00000187957	DNER	delta/notch like EGF repeat containing
chr3	123018201	123026000	7800	0.76	Promoter (1-2kb)	2	54437	1578	ENSG00000082684	SEMA5B	semaphorin 5B
chr4	11431201	11432599	1399	0.87	Promoter (1-2kb)	2	9957	-1637	ENSG00000002587	HS3ST1	heparan sulfate-glucosamine 3-sulfotransferase 1
chr5	173229002	173233599	4598	0.79	Promoter (1-2kb)	2	1482	1607	ENSG00000183072	NKX2-5	NK2 homeobox 5
chr6	28445001	28448000	3000	0.86	Promoter (1-2kb)	2	222696	-1499	ENSG00000187987	ZSCAN23	zinc finger and SCAN domain containing 23
chr9	76900002	76904999	4998	0.82	Promoter (1-2kb)	2	158471	1042	ENSG00000106772	PRUNE2	prune homolog 2 with BCH domain
chr9	97854801	97862999	8199	0.78	Promoter (1-2kb)	1	2304	1575	ENSG00000178919	FOXE1	forkhead box E1
chr1	156429002	156444799	15798	0.51	Promoter (<=1kb)	2	10485	0	ENSG00000125462	MIR9-1HG	MIR9-1 host gene
chr1	162066801	162069199	2399	0.97	Promoter (<=1kb)	1	9722	-492	ENSG00000198929	NOS1AP	nitric oxide synthase 1 adaptor protein
chr1	190472002	190482799	10798	0.51	Promoter (<=1kb)	1	101929120	0	NA	BRINP3-DT	BRINP3 divergent transcript
chr1	191818801	191823199	4399	-0.91	Promoter (<=1kb)	1	107985457	-233	NA	LINC02770	long intergenic non-protein coding RNA 2770
chr1	197910002	197920000	9999	0.66	Promoter (<=1kb)	1	56956	0	ENSG00000143355	LHX9	LIM homeobox 9
chr1	200034002	200046799	12798	0.59	Promoter (<=1kb)	1	2494	0	ENSG00000116833	NR5A2	nuclear receptor subfamily 5 group A member 2
chr1	202640801	202643000	2200	0.96	Promoter (<=1kb)	2	127833	453	ENSG00000143858	SYT2	synaptotagmin 2
chr1	205562002	205568799	6798	0.68	Promoter (<=1kb)	1	148808	-86	ENSG00000174514	MFSD4A	major facilitator superfamily domain containing 4A
chr1	212599201	212607999	8799	0.89	Promoter (<=1kb)	1	467	-629	ENSG00000162772	ATF3	activating transcription factor 3
chr1	228461002	228470599	9598	0.63	Promoter (<=1kb)	1	100616308	0	ENSG00000266174	MIR4666A	microRNA 4666a
chr10	14329002	14346999	17998	0.54	Promoter (<=1kb)	2	55691	0	ENSG00000151474	FRMD4A	FERM domain containing 4A
chr10	45129002	45139000	9999	0.57	Promoter (<=1kb)	2	100133308	0	NA	RSU1P2	Ras suppressor protein 1 pseudogene 2
chr10	47619002	47624599	5598	0.58	Promoter (<=1kb)	2	112267862	0	NA	LINC02675	long intergenic non-protein coding RNA 2675
chr10	87408001	87418599	10599	0.79	Promoter (<=1kb)	2	728218	-285	ENSG00000228055	FAM245A	family with sequence similarity 245 member A
chr10	99517002	99547799	30798	0.64	Promoter (<=1kb)	2	101927324	0	ENSG00000257582	LINC01475	long intergenic non-protein coding RNA 1475
chr10	103278201	103282399	4199	0.72	Promoter (<=1kb)	2	22978	-596	ENSG00000076685	NT5C2	5'-nucleotidase, cytosolic II
chr10	110640801	110643999	3199	0.78	Promoter (<=1kb)	1	282996	-337	ENSG00000203867	RBM20	RNA binding motif protein 20
chr10	114037201	114042999	5799	0.6	Promoter (<=1kb)	1	153	-867	ENSG00000043591	ADRB1	adrenoceptor beta 1
chr10	133233002	133239599	6598	0.77	Promoter (<=1kb)	1	27287	0	ENSG00000151650	VENTX	VENT homeobox
chr11	17718002	17729999	11998	0.59	Promoter (<=1kb)	1	4654	0	ENSG00000129152	MYOD1	myogenic differentiation 1
chr11	31799601	31804999	5399	0.87	Promoter (<=1kb)	2	5080	0	ENSG00000007372	PAX6	paired box 6
chr11	31817201	31831799	14599	0.89	Promoter (<=1kb)	1	103157000	0	ENSG00000281880	PAUPAR	PAX6 upstream antisense RNA
chr11	43570002	43578799	8798	0.54	Promoter (<=1kb)	1	51144	0	ENSG00000149084	HSD17B12	hydroxysteroid 17-beta dehydrogenase 12
chr11	43580001	43585199	5199	0.54	Promoter (<=1kb)	1	406918	0	ENSG00000199077	MIR129-2	microRNA 129-2
chr11	59083002	59093199	10198	0.73	Promoter (<=1kb)	1	100287520	0	ENSG00000255151	GLYATL1B	glycine-N-acyltransferase like 1B
chr11	64294401	64300999	6599	0.8	Promoter (<=1kb)	1	25858	0	ENSG00000219435	CATSPERZ	catsper channel auxiliary subunit zeta
chr11	107588002	107590199	2198	0.51	Promoter (<=1kb)	1	55531	-892	ENSG00000110675	ELMOD1	ELMO domain containing 1
chr11	107591801	107598000	6200	0.51	Promoter (<=1kb)	1	112267904	0	NA	LOC112267904	uncharacterized LOC112267904
chr11	110712201	110721000	8800	0.56	Promoter (<=1kb)	2	57569	0	ENSG00000137727	ARHGAP20	Rho GTPase activating protein 20
chr11	112958002	112961199	3198	0.86	Promoter (<=1kb)	1	4684	-48	ENSG00000149294	NCAM1	neural cell adhesion molecule 1
chr11	112963801	112969000	5200	0.86	Promoter (<=1kb)	2	101928847	-341	ENSG00000247416	LOC101928847	uncharacterized LOC101928847
chr11	122971001	122983199	12199	0.51	Promoter (<=1kb)	2	390259	0	ENSG00000188909	BSX	brain specific homeobox
chr11	124751002	124753599	2598	0.64	Promoter (<=1kb)	2	23584	0	ENSG00000019102	VSIG2	V-set and immunoglobulin domain containing 2
chr11	124755201	124761000	5800	0.64	Promoter (<=1kb)	1	101929340	0	ENSG00000250073	ESAM-AS1	ESAM antisense RNA 1
chr12	3894002	3908999	14998	0.57	Promoter (<=1kb)	1	105369609	0	ENSG00000256862	PARP11-AS1	PARP11 antisense RNA 1
chr12	5952601	5962199	9599	0.62	Promoter (<=1kb)	2	7450	0	ENSG00000110799	VWF	von Willebrand factor
chr12	9155002	9168000	12999	-0.52	Promoter (<=1kb)	2	5858	0	ENSG00000126838	PZP	PZP alpha-2-macroglobulin like
chr12	21062002	21068199	6198	-0.84	Promoter (<=1kb)	1	115072896	0	ENSG00000257046	SLCO1B3-SLCO1B7	SLCO1B3-SLCO1B7 readthrough
chr12	47998002	48000999	2998	0.66	Promoter (<=1kb)	2	1280	0	ENSG00000139219	COL2A1	collagen type II alpha 1 chain
chr12	48012201	48014199	1999	0.66	Promoter (<=1kb)	1	105369750	897	NA	LOC105369750	uncharacterized LOC105369750
chr12	52291401	52295399	3999	0.83	Promoter (<=1kb)	2	3887	0	ENSG00000205426	KRT81	keratin 81
chr12	52318601	52323399	4799	0.73	Promoter (<=1kb)	2	3889	0	ENSG00000170523	KRT83	keratin 83
chr12	53747401	53751799	4399	0.8	Promoter (<=1kb)	1	107984525	0	ENSG00000286069	LOC107984525	uncharacterized LOC107984525
chr12	53752601	53754799	2199	0.8	Promoter (<=1kb)	1	105378250	0	NA	LOC105378250	uncharacterized LOC105378250
chr12	54549002	54557399	8398	0.63	Promoter (<=1kb)	1	5153	0	ENSG00000123360	PDE1B	phosphodiesterase 1B
chr12	57471601	57477399	5799	0.82	Promoter (<=1kb)	2	64333	0	ENSG00000123329	ARHGAP9	Rho GTPase activating protein 9
chr12	65120002	65135399	15398	0.57	Promoter (<=1kb)	2	11197	0	ENSG00000156076	WIF1	WNT inhibitory factor 1
chr12	70363002	70365399	2398	0.73	Promoter (<=1kb)	1	27345	-891	ENSG00000135643	KCNMB4	potassium calcium-activated channel subfamily M regulatory beta subunit 4
chr12	84906002	84917199	11198	0.6	Promoter (<=1kb)	2	55117	0	ENSG00000072041	SLC6A15	solute carrier family 6 member 15
chr12	99080201	99084399	4199	-0.68	Promoter (<=1kb)	2	56899	-237	ENSG00000185046	ANKS1B	ankyrin repeat and sterile alpha motif domain containing 1B
chr12	101622002	101632000	9999	-0.66	Promoter (<=1kb)	1	4604	0	ENSG00000196091	MYBPC1	myosin binding protein C1
chr12	106642002	106645999	3998	0.87	Promoter (<=1kb)	1	5992	0	ENSG00000111783	RFX4	regulatory factor X4
chr12	124287401	124289399	1999	0.97	Promoter (<=1kb)	1	144347	0	ENSG00000178882	RFLNA	refilin A
chr13	25366601	25371599	4999	0.6	Promoter (<=1kb)	1	51761	-375	ENSG00000132932	ATP8A2	ATPase phospholipid transporting 8A2
chr13	26048201	26051199	2999	0.78	Promoter (<=1kb)	2	387914	817	ENSG00000180730	SHISA2	shisa family member 2
chr13	26052801	26055799	2999	0.78	Promoter (<=1kb)	2	107984009	0	NA	LINC00415	long intergenic non-protein coding RNA 415
chr13	27951002	27953399	2398	0.58	Promoter (<=1kb)	1	100132234	-127	ENSG00000260704	LINC00543	long intergenic non-protein coding RNA 543
chr13	28097002	28099999	2998	0.54	Promoter (<=1kb)	2	2322	577	ENSG00000122025	FLT3	fms related receptor tyrosine kinase 3
chr13	35050401	35061000	10600	0.78	Promoter (<=1kb)	1	26960	0	ENSG00000172915	NBEA	neurobeachin
chr13	57635002	57639399	4398	0.75	Promoter (<=1kb)	1	27253	0	ENSG00000118946	PCDH17	protocadherin 17
chr13	87670002	87672199	2198	0.74	Promoter (<=1kb)	1	26050	0	ENSG00000165300	SLITRK5	SLIT and NTRK like family member 5
chr13	99869002	99883000	13999	0.53	Promoter (<=1kb)	1	171425	0	ENSG00000125246	CLYBL	citramalyl-CoA lyase
chr13	99956401	99965999	9599	0.74	Promoter (<=1kb)	2	101927437	0	NA	CLYBL-AS3	CLYBL antisense RNA 3
chr13	99971401	99980199	8799	0.74	Promoter (<=1kb)	2	85416	0	ENSG00000139800	ZIC5	Zic family member 5
chr13	99982601	100000599	17999	0.74	Promoter (<=1kb)	2	100861542	0	ENSG00000260738	LINC00554	long intergenic non-protein coding RNA 554
chr14	37584401	37594199	9799	0.56	Promoter (<=1kb)	2	3169	63	ENSG00000129514	FOXA1	forkhead box A1
chr14	37595801	37603000	7200	0.56	Promoter (<=1kb)	1	319089	0	ENSG00000139865	TTC6	tetratricopeptide repeat domain 6
chr14	70642601	70647199	4599	0.71	Promoter (<=1kb)	1	23508	685	ENSG00000133985	TTC9	tetratricopeptide repeat domain 9
chr14	74237801	74244999	7199	0.7	Promoter (<=1kb)	1	338917	0	ENSG00000119614	VSX2	visual system homeobox 2
chr15	73369001	73374999	5999	0.72	Promoter (<=1kb)	2	10021	-43	ENSG00000138622	HCN4	hyperpolarization activated cyclic nucleotide gated potassium channel 4
chr15	74120801	74135599	14799	0.77	Promoter (<=1kb)	2	283731	0	ENSG00000248540	LOC283731	uncharacterized LOC283731
chr15	89364002	89380599	16598	0.8	Promoter (<=1kb)	1	254559	0	ENSG00000255571	MIR9-3HG	MIR9-3 host gene
chr16	74012002	74021799	9798	-0.66	Promoter (<=1kb)	2	107984856	0	NA	LOC107984856	uncharacterized LOC107984856
chr16	86503002	86509999	6998	0.54	Promoter (<=1kb)	2	400550	0	ENSG00000268388	FENDRR	FOXF1 adjacent non-coding developmental regulatory RNA
chr17	6887002	6893999	6998	0.84	Promoter (<=1kb)	1	245	0	ENSG00000262943	ALOX12P2	arachidonate 12-lipoxygenase pseudogene 2
chr17	9016002	9021199	5198	0.59	Promoter (<=1kb)	1	9423	-311	ENSG00000065320	NTN1	netrin 1
chr17	20003801	20007999	4199	0.83	Promoter (<=1kb)	1	92521	-866	ENSG00000128487	SPECC1	sperm antigen with calponin homology and coiled-coil domains 1
chr17	30233401	30236799	3399	0.87	Promoter (<=1kb)	2	6532	0	ENSG00000108576	SLC6A4	solute carrier family 6 member 4
chr17	36928201	36948399	20199	0.61	Promoter (<=1kb)	2	102723471	0	ENSG00000277268	LHX1-DT	LHX1 divergent transcript
chr17	38559801	38568199	8399	0.71	Promoter (<=1kb)	2	80725	0	ENSG00000277363	SRCIN1	SRC kinase signaling inhibitor 1
chr17	39599002	39609599	10598	0.69	Promoter (<=1kb)	2	4761	0	ENSG00000171532	NEUROD2	neuronal differentiation 2
chr17	48613801	48624999	11199	0.81	Promoter (<=1kb)	2	3218	0	ENSG00000120068	HOXB8	homeobox B8
chr17	48626801	48636199	9399	0.81	Promoter (<=1kb)	1	100874351	0	ENSG00000242207	HOXB-AS4	HOXB cluster antisense RNA 4
chr17	48640001	48645999	5999	0.81	Promoter (<=1kb)	2	101060400	-716	NA	LOC101060400	translation initiation factor IF-2
chr17	48702002	48711599	9598	0.65	Promoter (<=1kb)	1	105371809	0	NA	LINC02086	long intergenic non-protein coding RNA 2086
chr17	48714201	48755999	41799	0.65	Promoter (<=1kb)	2	100422978	0	ENSG00000263602	MIR3185	microRNA 3185
chr17	48989601	48999199	9599	0.84	Promoter (<=1kb)	1	10642	0	ENSG00000159217	IGF2BP1	insulin like growth factor 2 mRNA binding protein 1
chr17	49961601	49968399	6799	0.73	Promoter (<=1kb)	1	1748	-571	ENSG00000108813	DLX4	distal-less homeobox 4
chr17	74935002	74939799	4798	0.79	Promoter (<=1kb)	1	347741	0	ENSG00000182938	OTOP3	otopetrin 3
chr17	76073601	76079799	6199	0.79	Promoter (<=1kb)	1	353174	0	ENSG00000186919	ZACN	zinc activated ion channel
chr17	82369601	82371399	1799	1.08	Promoter (<=1kb)	1	2837	-366	ENSG00000181408	UTS2R	urotensin 2 receptor
chr18	6324801	6332999	8199	-0.61	Promoter (<=1kb)	2	91133	0	ENSG00000154655	L3MBTL4	L3MBTL histone methyl-lysine binding protein 4
chr18	21243201	21249000	5800	0.83	Promoter (<=1kb)	1	80000	843	ENSG00000141449	GREB1L	GREB1 like retinoic acid receptor coactivator
chr18	48406401	48408999	2599	0.82	Promoter (<=1kb)	2	201501	293	ENSG00000184828	ZBTB7C	zinc finger and BTB domain containing 7C
chr18	50192001	50194399	2399	0.99	Promoter (<=1kb)	2	4645	748	ENSG00000167306	MYO5B	myosin VB
chr18	57431002	57435199	4198	0.51	Promoter (<=1kb)	1	9480	-175	ENSG00000119547	ONECUT2	one cut homeobox 2
chr18	59214601	59222000	7400	0.76	Promoter (<=1kb)	1	2922	0	ENSG00000134443	GRP	gastrin releasing peptide
chr18	62321001	62324399	3399	0.87	Promoter (<=1kb)	1	8792	-888	ENSG00000141655	TNFRSF11A	TNF receptor superfamily member 11a
chr18	63895801	63897399	1599	0.73	Promoter (<=1kb)	1	5055	0	ENSG00000197632	SERPINB2	serpin family B member 2
chr18	69739002	69741999	2998	-0.77	Promoter (<=1kb)	1	220164	17	ENSG00000206052	DOK6	docking protein 6
chr19	6586201	6590999	4799	1.43	Promoter (<=1kb)	2	970	140	ENSG00000125726	CD70	CD70 molecule
chr19	33223001	33230199	7199	0.68	Promoter (<=1kb)	2	56301	0	ENSG00000130876	SLC7A10	solute carrier family 7 member 10
chr19	46172002	46175599	3598	0.9	Promoter (<=1kb)	2	105372424	0	NA	LOC105372424	uncharacterized LOC105372424
chr19	49419201	49422599	3399	0.86	Promoter (<=1kb)	2	113091	842	ENSG00000142538	PTH2	parathyroid hormone 2
chr19	49423001	49424000	1000	0.86	Promoter (<=1kb)	1	100507003	0	ENSG00000261949	GFY	golgi associated olfactory signaling regulator
chr19	49432001	49433999	1999	0.77	Promoter (<=1kb)	2	57030	662	ENSG00000104888	SLC17A7	solute carrier family 17 member 7
chr2	10720401	10724799	4399	0.85	Promoter (<=1kb)	1	245973	0	ENSG00000143882	ATP6V1C2	ATPase H+ transporting V1 subunit C2
chr2	26844601	26853999	9399	0.56	Promoter (<=1kb)	1	56896	0	ENSG00000157851	DPYSL5	dihydropyrimidinase like 5
chr2	27263401	27266199	2799	0.96	Promoter (<=1kb)	2	7781	0	ENSG00000115194	SLC30A3	solute carrier family 30 member 3
chr2	44930002	44938799	8798	0.55	Promoter (<=1kb)	2	107985879	0	ENSG00000259439	LINC01833	long intergenic non-protein coding RNA 1833
chr2	44939601	44944000	4400	0.55	Promoter (<=1kb)	2	100506108	0	ENSG00000236502	SIX3-AS1	SIX3 antisense RNA 1
chr2	70542801	70553399	10599	0.57	Promoter (<=1kb)	2	7039	91	ENSG00000163235	TGFA	transforming growth factor alpha
chr2	70786801	70795999	9199	0.57	Promoter (<=1kb)	2	344018	0	ENSG00000183733	FIGLA	folliculogenesis specific bHLH transcription factor
chr2	72908601	72915999	7399	0.83	Promoter (<=1kb)	1	2016	-261	ENSG00000135638	EMX1	empty spiracles homeobox 1
chr2	74512401	74513999	1599	0.88	Promoter (<=1kb)	1	3196	0	ENSG00000115297	TLX2	T cell leukemia homeobox 2
chr2	104843601	104853799	10199	0.54	Promoter (<=1kb)	2	100506421	0	ENSG00000233639	PANTR1	POU3F3 adjacent non-coding transcript 1
chr2	113499201	113510000	10800	0.66	Promoter (<=1kb)	1	200350	536	ENSG00000184492	FOXD4L1	forkhead box D4 like 1
chr2	118847401	118859000	11600	0.78	Promoter (<=1kb)	2	2019	0	ENSG00000163064	EN1	engrailed homeobox 1
chr2	138775002	138786000	10999	0.52	Promoter (<=1kb)	2	11249	0	ENSG00000144227	NXPH2	neurexophilin 2
chr2	161415001	161422000	7000	0.74	Promoter (<=1kb)	1	10716	0	ENSG00000136535	TBR1	T-box brain transcription factor 1
chr2	165294201	165295500	1300	-5	Promoter (<=1kb)	1	6326	112	ENSG00000136531	SCN2A	sodium voltage-gated channel alpha subunit 2
chr2	170716002	170722599	6598	0.54	Promoter (<=1kb)	1	389058	0	ENSG00000204335	SP5	Sp5 transcription factor
chr2	170723601	170728000	4400	0.54	Promoter (<=1kb)	2	101926913	0	ENSG00000234350	ERICH2-DT	ERICH2 divergent transcript
chr2	174330002	174336199	6198	0.69	Promoter (<=1kb)	1	100131390	0	ENSG00000217236	SP9	Sp9 transcription factor
chr2	176102002	176107399	5398	0.62	Promoter (<=1kb)	1	3237	0	ENSG00000128713	HOXD11	homeobox D11
chr2	176108401	176125199	16799	0.62	Promoter (<=1kb)	1	3235	0	ENSG00000128709	HOXD9	homeobox D9
chr2	176157002	176168799	11798	0.61	Promoter (<=1kb)	1	3232	0	ENSG00000128652	HOXD3	homeobox D3
chr2	206264002	206274399	10398	0.59	Promoter (<=1kb)	1	57683	-264	ENSG00000204186	ZDBF2	zinc finger DBF-type containing 2
chr2	218975002	218978399	3398	0.53	Promoter (<=1kb)	1	151300	0	NA	LINC00608	long intergenic non-protein coding RNA 608
chr2	218979601	218991000	11400	0.53	Promoter (<=1kb)	2	54738	0	ENSG00000163497	FEV	FEV transcription factor, ETS family member
chr2	219001002	219005599	4598	0.87	Promoter (<=1kb)	1	100129175	0	ENSG00000224090	LOC100129175	uncharacterized LOC100129175
chr2	219032801	219043000	10200	0.58	Promoter (<=1kb)	2	255101	0	ENSG00000181378	CFAP65	cilia and flagella associated protein 65
chr2	222274002	222316000	41999	0.52	Promoter (<=1kb)	1	151278	0	ENSG00000163081	CCDC140	CCDC140 long non-coding RNA
chr2	236165001	236167199	2199	0.62	Promoter (<=1kb)	2	2637	130	ENSG00000168505	GBX2	gastrulation brain homeobox 2
chr20	1226601	1233999	7399	0.63	Promoter (<=1kb)	1	642636	0	ENSG00000244588	RAD21L1	RAD21 cohesin complex component like 1
chr21	33013801	33026000	12200	0.55	Promoter (<=1kb)	1	10215	0	ENSG00000205927	OLIG2	oligodendrocyte transcription factor 2
chr21	33067002	33070199	3198	0.55	Promoter (<=1kb)	1	116448	0	ENSG00000184221	OLIG1	oligodendrocyte transcription factor 1
chr21	38652601	38660799	8199	0.62	Promoter (<=1kb)	2	2078	0	ENSG00000157554	ERG	ETS transcription factor ERG
chr22	26855002	26859999	4998	0.81	Promoter (<=1kb)	1	110091768	0	NA	LOC110091768	uncharacterized LOC110091768
chr22	27061601	27069599	7999	0.67	Promoter (<=1kb)	2	284898	-354	NA	LOC284898	uncharacterized LOC284898
chr22	36694002	36707000	12999	0.52	Promoter (<=1kb)	2	10369	0	ENSG00000166862	CACNG2	calcium voltage-gated channel auxiliary subunit gamma 2
chr22	39153601	39156199	2599	0.72	Promoter (<=1kb)	2	23492	-921	ENSG00000100307	CBX7	chromobox 7
chr22	43409201	43411399	2199	0.66	Promoter (<=1kb)	1	758	0	ENSG00000186732	MPPED1	metallophosphoesterase domain containing 1
chr3	3101801	3111599	9799	0.66	Promoter (<=1kb)	2	3568	0	ENSG00000091181	IL5RA	interleukin 5 receptor subunit alpha
chr3	18745002	18749799	4798	-0.67	Promoter (<=1kb)	1	105376976	0	NA	LOC105376976	uncharacterized LOC105376976
chr3	27717002	27721799	4798	0.57	Promoter (<=1kb)	2	8320	524	ENSG00000163508	EOMES	eomesodermin
chr3	46460401	46466799	6399	0.73	Promoter (<=1kb)	2	4057	0	ENSG00000012223	LTF	lactotransferrin
chr3	50672002	50674599	2598	0.53	Promoter (<=1kb)	1	1795	-328	ENSG00000088538	DOCK3	dedicator of cytokinesis 3
chr3	50675601	50686599	10999	0.53	Promoter (<=1kb)	1	100616138	521	ENSG00000272543	MIR4787	microRNA 4787
chr3	53489002	53493999	4998	0.62	Promoter (<=1kb)	1	776	-612	ENSG00000157388	CACNA1D	calcium voltage-gated channel subunit alpha1 D
chr3	71786002	71788999	2998	0.61	Promoter (<=1kb)	1	105377156	574	NA	LOC105377156	uncharacterized LOC105377156
chr3	127918801	127925999	7199	0.7	Promoter (<=1kb)	1	166348	0	ENSG00000187715	KBTBD12	kelch repeat and BTB domain containing 12
chr3	128490201	128492599	2399	0.94	Promoter (<=1kb)	2	2624	0	ENSG00000179348	GATA2	GATA binding protein 2
chr3	128999002	129001399	2398	0.76	Promoter (<=1kb)	1	79825	0	ENSG00000114654	EFCC1	EF-hand and coiled-coil domain containing 1
chr3	129002201	129003799	1599	0.76	Promoter (<=1kb)	2	57501	0	ENSG00000114656	CFAP92	cilia and flagella associated protein 92 (putative)
chr3	138936601	138945599	8999	0.83	Promoter (<=1kb)	2	103344930	0	ENSG00000244578	LINC01391	long intergenic non-protein coding RNA 1391
chr3	147400601	147419799	19199	0.65	Promoter (<=1kb)	1	7545	0	ENSG00000152977	ZIC1	Zic family member 1
chr3	147420601	147432999	12399	0.65	Promoter (<=1kb)	1	440982	0	NA	LOC440982	uncharacterized LOC440982
chr3	158106801	158109399	2599	1.03	Promoter (<=1kb)	1	51319	0	ENSG00000174891	RSRC1	arginine and serine rich coiled-coil 1
chr3	186360002	186364399	4398	0.65	Promoter (<=1kb)	2	1608	0	ENSG00000058866	DGKG	diacylglycerol kinase gamma
chr3	194058801	194060300	1500	3.75	Promoter (<=1kb)	2	285389	-251	ENSG00000230102	LINC02028	long intergenic non-protein coding RNA 2028
chr3	194224002	194227399	3398	0.81	Promoter (<=1kb)	2	100505920	0	NA	LINC02036	long intergenic non-protein coding RNA 2036
chr3	198074002	198079799	5798	0.91	Promoter (<=1kb)	2	348840	713	ENSG00000226435	ANKRD18DP	ankyrin repeat domain 18D, pseudogene
chr4	11426001	11428399	2399	0.87	Promoter (<=1kb)	1	107986178	0	NA	LOC107986178	uncharacterized LOC107986178
chr4	22753402	22755100	1699	-3.7	Promoter (<=1kb)	1	57733	0	ENSG00000249948	GBA3	glucosylceramidase beta 3 (gene/pseudogene)
chr4	41252201	41256799	4599	0.79	Promoter (<=1kb)	2	101410542	0	ENSG00000251173	UCHL1-DT	UCHL1 divergent transcript
chr4	54096001	54099199	3199	0.86	Promoter (<=1kb)	1	170825	-324	ENSG00000180613	GSX2	GS homeobox 2
chr4	56273201	56277000	3800	-0.9	Promoter (<=1kb)	1	57482	797	ENSG00000109265	CRACD	capping protein inhibiting regulator of actin dynamics
chr4	88458302	88459900	1599	1.57	Promoter (<=1kb)	1	51191	409	ENSG00000138646	HERC5	HECT and RLD domain containing E3 ubiquitin protein ligase 5
chr4	105887601	105894999	7399	0.55	Promoter (<=1kb)	1	255743	0	ENSG00000168743	NPNT	nephronectin
chr4	112502002	112514799	12798	0.64	Promoter (<=1kb)	1	105377372	-586	NA	NEUROG2-AS1	NEUROG2 and ZGRF1 antisense RNA 1
chr4	112516601	112523599	6999	0.64	Promoter (<=1kb)	2	63973	-421	ENSG00000178403	NEUROG2	neurogenin 2
chr4	148445601	148451000	5400	0.6	Promoter (<=1kb)	1	107986195	0	NA	LOC107986195	uncharacterized LOC107986195
chr5	14579002	14581199	2198	0.62	Promoter (<=1kb)	1	54491	-593	ENSG00000145569	OTULINL	OTU deubiquitinase with linear linkage specificity like
chr5	37838401	37839599	1199	3.33	Promoter (<=1kb)	2	2668	87	ENSG00000168621	GDNF	glial cell derived neurotrophic factor
chr5	60841201	60843399	2199	0.96	Promoter (<=1kb)	2	79993	139	ENSG00000164181	ELOVL7	ELOVL fatty acid elongase 7
chr5	71369002	71381599	12598	0.55	Promoter (<=1kb)	2	105379025	0	NA	LOC105379025	uncharacterized LOC105379025
chr5	88656002	88687000	30999	0.53	Promoter (<=1kb)	1	109729137	0	ENSG00000245864	MEF2C-AS2	MEF2C antisense RNA 2
chr5	95285601	95292000	6400	0.69	Promoter (<=1kb)	2	79772	-507	ENSG00000175471	MCTP1	multiple C2 and transmembrane domain containing 1
chr5	127283002	127287399	4398	0.88	Promoter (<=1kb)	2	105379199	0	NA	LOC105379199	uncharacterized LOC105379199
chr5	129147001	129155000	8000	-0.65	Promoter (<=1kb)	1	102723654	0	NA	LOC102723654	uncharacterized LOC102723654
chr5	135806002	135813199	7198	0.6	Promoter (<=1kb)	1	153328	0	ENSG00000145832	SLC25A48	solute carrier family 25 member 48
chr5	135918801	135929799	10999	0.57	Promoter (<=1kb)	1	26223	-518	NA	FBXL21P	F-box and leucine rich repeat protein 21, pseudogene
chr5	139793401	139799199	5799	0.86	Promoter (<=1kb)	1	84249	0	ENSG00000146005	PSD2	pleckstrin and Sec7 domain containing 2
chr5	141382002	141384599	2598	-0.77	Promoter (<=1kb)	1	56108	0	ENSG00000253537	PCDHGA7	protocadherin gamma subfamily A, 7
chr5	141385401	141387599	2199	-0.77	Promoter (<=1kb)	1	8641	-99	ENSG00000253953	PCDHGB4	protocadherin gamma subfamily B, 4
chr5	141388401	141396000	7600	-0.77	Promoter (<=1kb)	1	9708	0	ENSG00000253767	PCDHGA8	protocadherin gamma subfamily A, 8
chr5	152400002	152404399	4398	-0.82	Promoter (<=1kb)	2	56923	880	ENSG00000132911	NMUR2	neuromedin U receptor 2
chr5	161544002	161551599	7598	0.67	Promoter (<=1kb)	1	2559	0	ENSG00000145863	GABRA6	gamma-aminobutyric acid type A receptor subunit alpha6
chr5	171304801	171326000	21200	0.73	Promoter (<=1kb)	1	30012	0	ENSG00000164438	TLX3	T cell leukemia homeobox 3
chr6	761801	770799	8999	0.58	Promoter (<=1kb)	2	105374873	-865	NA	LOC105374873	uncharacterized LOC105374873
chr6	6004401	6005799	1399	0.95	Promoter (<=1kb)	2	51299	-357	ENSG00000124785	NRN1	neuritin 1
chr6	11038002	11043999	5998	0.58	Promoter (<=1kb)	1	100506409	0	ENSG00000230314	ELOVL2-AS1	ELOVL2 antisense RNA 1
chr6	24349002	24358599	9598	0.52	Promoter (<=1kb)	1	353219	0	ENSG00000146049	KAAG1	kidney associated DCDC2 antisense RNA 1
chr6	30071801	30080199	8399	0.71	Promoter (<=1kb)	2	80352	0	ENSG00000204618	RNF39	ring finger protein 39
chr6	44291002	44299799	8798	0.78	Promoter (<=1kb)	2	202500	0	ENSG00000146221	TCTE1	t-complex-associated-testis-expressed 1
chr6	68630001	68638000	8000	0.51	Promoter (<=1kb)	2	101928307	0	NA	ADGRB3-DT	ADGRB3 divergent transcript
chr6	100442201	100469999	27799	0.67	Promoter (<=1kb)	2	6492	0	ENSG00000112246	SIM1	SIM bHLH transcription factor 1
chr6	108149002	108176000	26999	0.66	Promoter (<=1kb)	2	28962	0	ENSG00000081087	OSTM1	osteoclastogenesis associated transmembrane protein 1
chr6	116757002	116768999	11998	0.61	Promoter (<=1kb)	2	221303	0	ENSG00000183807	FAM162B	family with sequence similarity 162 member B
chr6	165657002	165661999	4998	0.54	Promoter (<=1kb)	2	10846	0	ENSG00000112541	PDE10A	phosphodiesterase 10A
chr7	27193201	27199399	6199	0.74	Promoter (<=1kb)	1	100316868	0	NA	HOTTIP	HOXA distal transcript antisense RNA
chr7	29141801	29150000	8200	0.76	Promoter (<=1kb)	1	1124	0	ENSG00000106069	CHN2	chimerin 2
chr7	45575001	45579199	4199	0.78	Promoter (<=1kb)	1	107	116	ENSG00000164742	ADCY1	adenylate cyclase 1
chr7	99778002	99779599	1598	0.89	Promoter (<=1kb)	2	1576	454	ENSG00000160868	CYP3A4	cytochrome P450 family 3 subfamily A member 4
chr7	121328801	121337399	8599	0.76	Promoter (<=1kb)	1	51384	0	ENSG00000002745	WNT16	Wnt family member 16
chr7	128362001	128366000	4000	0.82	Promoter (<=1kb)	2	401399	-316	ENSG00000224940	PRRT4	proline rich transmembrane protein 4
chr7	130734401	130741999	7599	0.73	Promoter (<=1kb)	2	136259	-194	ENSG00000266265	KLF14	Kruppel like factor 14
chr7	143363401	143366599	3199	0.78	Promoter (<=1kb)	2	9715	-631	ENSG00000159784	FAM131B	family with sequence similarity 131 member B
chr7	151160201	151167199	6999	0.73	Promoter (<=1kb)	2	2636	495	ENSG00000164900	GBX1	gastrulation brain homeobox 1
chr8	9896002	9907000	10999	0.53	Promoter (<=1kb)	2	157627	0	ENSG00000253230	MIR124-1HG	MIR124-1 host gene
chr8	10728401	10729799	1399	0.64	Promoter (<=1kb)	1	102723313	0	ENSG00000248896	LOC102723313	uncharacterized LOC102723313
chr8	10730401	10734599	4199	0.64	Promoter (<=1kb)	2	83595	0	ENSG00000171056	SOX7	SRY-box transcription factor 7
chr8	17407002	17417000	9999	0.77	Promoter (<=1kb)	2	9108	0	ENSG00000003987	MTMR7	myotubularin related protein 7
chr8	23693801	23716199	22399	0.66	Promoter (<=1kb)	1	107986930	0	NA	LOC107986930	uncharacterized LOC107986930
chr8	29351401	29358399	6999	0.76	Promoter (<=1kb)	2	1846	-717	ENSG00000120875	DUSP4	dual specificity phosphatase 4
chr8	30838002	30851199	13198	0.59	Promoter (<=1kb)	2	56154	0	ENSG00000133863	TEX15	testis expressed 15, meiosis and synapsis associated
chr8	32134402	32135999	1598	-2.82	Promoter (<=1kb)	1	100856811	-662	ENSG00000253974	NRG1-IT1	NRG1 intronic transcript 1
chr8	66957401	66969799	12399	0.6	Promoter (<=1kb)	2	100129654	0	ENSG00000261787	TCF24	transcription factor 24
chr8	74316001	74320599	4599	0.58	Promoter (<=1kb)	1	54332	-14	ENSG00000104381	GDAP1	ganglioside induced differentiation associated protein 1
chr8	94636801	94640199	3399	0.55	Promoter (<=1kb)	2	100288748	0	ENSG00000261437	LINC02894	long intergenic non-protein coding RNA 2894
chr8	94641201	94648999	7799	0.55	Promoter (<=1kb)	1	54845	0	ENSG00000104413	ESRP1	epithelial splicing regulatory protein 1
chr8	103916002	103918399	2398	0.59	Promoter (<=1kb)	1	9699	489	ENSG00000176406	RIMS2	regulating synaptic membrane exocytosis 2
chr8	119206002	119207999	1998	0.8	Promoter (<=1kb)	1	114569	0	ENSG00000147676	MAL2	mal, T cell differentiation protein 2
chr9	37028001	37040599	12599	0.66	Promoter (<=1kb)	2	5079	0	ENSG00000196092	PAX5	paired box 5
chr9	38610601	38620199	9599	0.55	Promoter (<=1kb)	1	158228	-275	NA	FAM201A	family with sequence similarity 201 member A
chr9	69319001	69324599	5599	0.76	Promoter (<=1kb)	1	9413	0	ENSG00000135063	FAM189A2	family with sequence similarity 189 member A2
chr9	85786601	85796199	9599	0.65	Promoter (<=1kb)	2	102724057	0	ENSG00000230303	LOC102724057	uncharacterized LOC102724057
chr9	98944401	98949799	5399	0.84	Promoter (<=1kb)	1	1306	494	ENSG00000204291	COL15A1	collagen type XV alpha 1 chain
chr9	102995902	102997300	1399	-2.98	Promoter (<=1kb)	1	1539	558	ENSG00000155833	CYLC2	cylicin 2
chr9	117459002	117471000	11999	-0.61	Promoter (<=1kb)	2	105376242	0	NA	LOC105376242	uncharacterized LOC105376242
chr9	122214601	122222399	7799	0.71	Promoter (<=1kb)	2	26468	0	ENSG00000106852	LHX6	LIM homeobox 6
chr9	124000201	124011199	10999	0.54	Promoter (<=1kb)	2	100505588	0	ENSG00000236668	LHX2-AS1	LHX2 antisense RNA 1
chrX	25005801	25012399	6599	0.88	Promoter (<=1kb)	2	170302	0	ENSG00000004848	ARX	aristaless related homeobox
chrX	119989801	120000199	10399	0.66	Promoter (<=1kb)	1	105373323	0	NA	LOC105373323	uncharacterized LOC105373323
chr6	79108002	79110199	2198	0.59	Intron (ENST00000691453.1/ENST00000691453.1, intron 4 of 4)	2	55023	-29748	ENSG00000146247	PHIP	pleckstrin homology domain interacting protein
chr5	6811002	6813199	2198	-0.79	Intron (ENST00000691419.1/102724943, intron 3 of 3)	2	100422999	14722	ENSG00000283420	MIR4278	microRNA 4278
chr7	51336401	51339199	2799	0.98	Intron (ENST00000687217.1/ENST00000687217.1, intron 1 of 1)	2	23242	-19583	ENSG00000106078	COBL	cordon-bleu WH2 repeat protein
chr12	2027401	2029999	2599	0.81	Intron (ENST00000682544.1/775, intron 1 of 49)	1	107984540	9188	NA	CACNA1C-IT1	CACNA1C intronic transcript 1
chr18	13551201	13557199	5999	0.69	Intron (ENST00000679177.1/753, intron 3 of 5)	1	102724615	8794	NA	LOC102724615	uncharacterized LOC102724615
chr8	95568002	95576999	8998	0.7	Intron (ENST00000671532.1/100616530, intron 2 of 3)	1	100616530	-33665	ENSG00000253773	CFAP418-AS1	CFAP418 antisense RNA 1
chr11	81221102	81222500	1399	-5	Intron (ENST00000671134.1/ENST00000671134.1, intron 2 of 4)	2	101928944	-458276	ENSG00000255178	LINC02720	long intergenic non-protein coding RNA 2720
chr22	26910002	26917599	7598	0.64	Intron (ENST00000670559.1/110091768, intron 2 of 3)	1	101929539	6662	NA	LINC01422	long intergenic non-protein coding RNA 1422
chr3	126217201	126220999	3799	0.81	Intron (ENST00000670210.1/ENST00000670210.1, intron 2 of 5)	1	100862662	9946	ENSG00000246022	ALDH1L1-AS2	ALDH1L1 antisense RNA 2
chr8	119364401	119373000	8600	-0.71	Intron (ENST00000670132.1/ENST00000670132.1, intron 1 of 1)	1	102466162	39230	ENSG00000276479	MIR548AZ	microRNA 548az
chr6	133854802	133856700	1899	1.28	Intron (ENST00000669925.1/154089, intron 2 of 3)	2	100507308	-8851	ENSG00000227954	TARID	TCF21 antisense RNA inducing promoter demethylation
chr2	234810601	234811999	1399	0.87	Intron (ENST00000669419.1/101927896, intron 5 of 5)	2	101927896	76527	NA	LOC101927896	uncharacterized LOC101927896
chr3	194239001	194244399	5399	0.81	Intron (ENST00000667386.1/100505920, intron 1 of 2)	1	101929337	-3218	ENSG00000238097	LINC02037	long intergenic non-protein coding RNA 2037
chr18	5812601	5813799	1199	-0.77	Intron (ENST00000667177.1/645355, intron 5 of 5)	1	100616244	-26896	ENSG00000272380	MIR3976	microRNA 3976
chr8	103529801	103533199	3399	0.73	Intron (ENST00000666250.1/9699, intron 1 of 30)	2	81034	-27906	ENSG00000164933	SLC25A32	solute carrier family 25 member 32
chr3	71965801	71967799	1999	0.85	Intron (ENST00000666244.1/285286, intron 6 of 6)	2	285286	69731	ENSG00000241163	LINC00877	long intergenic non-protein coding RNA 877
chr9	117932801	117939199	6399	-0.73	Intron (ENST00000665764.1/7099, intron 2 of 6)	2	105376243	-35545	NA	LOC105376243	uncharacterized LOC105376243
chr3	161602002	161603399	1398	-0.8	Intron (ENST00000665274.1/ENST00000665274.1, intron 1 of 1)	1	131149	105194	ENSG00000182447	OTOL1	otolin 1
chr10	89998002	90001199	3198	-0.65	Intron (ENST00000664430.1/105378425, intron 2 of 3)	2	101926924	-40629	ENSG00000226159	LINC01375	long intergenic non-protein coding RNA 1375
chr17	6167002	6175399	8398	0.7	Intron (ENST00000664051.1/105371508, intron 2 of 3)	2	105371508	15111	ENSG00000262231	LOC105371508	uncharacterized LOC105371508
chr10	118930002	118931799	1798	0.74	Intron (ENST00000663084.1/ENST00000663084.1, intron 2 of 3)	1	340719	-97915	ENSG00000188613	NANOS1	nanos C2HC-type zinc finger 1
chr16	13249902	13250799	898	-3.7	Intron (ENST00000662907.1/107984137, intron 1 of 2)	1	729993	3586	ENSG00000237515	SHISA9	shisa family member 9
chr3	120817201	120823599	6399	-0.87	Intron (ENST00000661060.1/105374069, intron 5 of 5)	2	101926983	12761	ENSG00000243593	LINC02049	long intergenic non-protein coding RNA 2049
chr3	34598801	34600100	1300	-4.42	Intron (ENST00000659779.1/101928114, intron 4 of 6)	1	102724048	54820	NA	LOC102724048	uncharacterized LOC102724048
chr11	82362202	82363200	999	-5	Intron (ENST00000659248.1/101928989, intron 1 of 5)	2	101928989	40545	ENSG00000245832	MIR4300HG	MIR4300 host gene
chr13	62775401	62779599	4199	-0.85	Intron (ENST00000656857.1/100874176, intron 2 of 5)	2	100874176	17079	NA	LINC00448	long intergenic non-protein coding RNA 448
chr14	22217002	22218599	1598	0.79	Intron (ENST00000656379.1/105370401, intron 3 of 3)	2	105370401	164570	ENSG00000251002	TRD-AS1	TRD antisense RNA 1
chr1	193697002	193700599	3598	-0.67	Intron (ENST00000656143.1/ENST00000656143.1, intron 2 of 5)	1	101929184	347871	ENSG00000232077	LINC01031	long intergenic non-protein coding RNA 1031
chr4	18660002	18663599	3598	-0.76	Intron (ENST00000652661.1/105374510, intron 3 of 8)	1	105374510	241340	NA	LOC105374510	uncharacterized LOC105374510
chr4	132148601	132152399	3799	-0.78	Intron (ENST00000652009.1/105377428, intron 2 of 8)	2	105377428	-24570	NA	LOC105377428	uncharacterized LOC105377428
chr5	91714002	91716199	2198	-0.68	Intron (ENST00000651690.1/105379078, intron 1 of 8)	1	105379078	71359	NA	LOC105379078	uncharacterized LOC105379078
chr19	16952401	16955599	3199	-0.9	Intron (ENST00000651564.2/27151, intron 19 of 41)	2	27151	15526	ENSG00000160111	CPAMD8	C3 and PZP like alpha-2-macroglobulin domain containing 8
chr2	236735001	236740399	5399	0.77	Intron (ENST00000650781.1/ENST00000650781.1, intron 1 of 1)	1	57007	165176	ENSG00000144476	ACKR3	atypical chemokine receptor 3
chr9	97815801	97826000	10200	0.69	Intron (ENST00000649461.1/101928337, intron 1 of 10)	2	101928337	-5762	ENSG00000236130	PTCSC2	papillary thyroid carcinoma susceptibility candidate 2
chr11	90839002	90843199	4198	-0.82	Intron (ENST00000649150.1/101929222, intron 4 of 7)	2	100302228	26003	ENSG00000221586	MIR1261	microRNA 1261
chr14	64835801	64840999	5199	0.75	Intron (ENST00000644917.1/6710, intron 1 of 35)	2	6710	-12653	ENSG00000070182	SPTB	spectrin beta, erythrocytic
chr7	83474401	83483599	9199	0.75	Intron (ENST00000643230.2/9723, intron 2 of 16)	2	9723	-12241	ENSG00000170381	SEMA3E	semaphorin 3E
chr16	73367102	73368200	1099	-5	Intron (ENST00000641206.2/463, intron 3 of 17)	1	100506172	-18571	ENSG00000258779	LINC01568	long intergenic non-protein coding RNA 1568
chr1	148347801	148352000	4200	0.82	Intron (ENST00000638958.1/105371225, intron 1 of 6)	2	101954273	10533	ENSG00000207340	RNVU1-1	RNA, variant U1 small nuclear 1
chr18	5618002	5623799	5798	0.51	Intron (ENST00000637651.1/23136, intron 1 of 21)	2	23136	5192	ENSG00000082397	EPB41L3	erythrocyte membrane protein band 4.1 like 3
chr10	48226002	48230799	4798	0.8	Intron (ENST00000637395.1/143162, intron 8 of 27)	2	143162	20812	ENSG00000170324	FRMPD2	FERM and PDZ domain containing 2
chr6	105035002	105037199	2198	0.87	Intron (ENST00000635857.1/389421, intron 5 of 5)	1	389421	77895	ENSG00000187772	LIN28B	lin-28 homolog B
chr3	14608601	14612399	3799	1.09	Intron (ENST00000635800.1/105376960, intron 1 of 2)	1	105376960	6566	NA	LOC105376960	uncharacterized LOC105376960
chr14	78632002	78638799	6798	-0.67	Intron (ENST00000634499.2/9369, intron 5 of 21)	1	9369	-6321	ENSG00000021645	NRXN3	neurexin 3
chr6	106441001	106444599	3599	0.84	Intron (ENST00000633556.3/202, intron 1 of 21)	2	105377924	12649	ENSG00000282408	LOC105377924	uncharacterized LOC105377924
chr7	88287002	88289599	2598	0.99	Intron (ENST00000628577.2/ENST00000628577.2, intron 2 of 2)	2	79689	17281	ENSG00000127954	STEAP4	STEAP4 metalloreductase
chr13	29363002	29367399	4398	0.74	Intron (ENST00000612955.6/23281, intron 8 of 15)	1	23281	-61228	ENSG00000132938	MTUS2	microtubule associated scaffold protein 2
chr3	62634002	62642999	8998	0.63	Intron (ENST00000612439.4/8618, intron 6 of 27)	2	8618	-48756	ENSG00000163618	CADPS	calcium dependent secretion activator
chr11	127212401	127214199	1799	-0.85	Intron (ENST00000609845.1/ENST00000609845.1, intron 3 of 4)	1	101929497	-56830	ENSG00000273409	LINC02712	long intergenic non-protein coding RNA 2712
chr13	78039002	78048799	9798	-0.66	Intron (ENST00000607862.5/100874222, intron 1 of 2)	1	100874222	-6046	ENSG00000234377	OBI1-AS1	OBI1 antisense RNA 1
chr19	46552601	46556999	4399	0.82	Intron (ENST00000602017.6/100506012, intron 1 of 3)	2	100506012	43916	ENSG00000230510	PPP5D1P	PPP5 tetratricopeptide repeat domain containing 1, pseudogene
chr11	71175801	71180999	5199	0.76	Intron (ENST00000601538.6/22941, intron 2 of 25)	2	22941	59925	ENSG00000162105	SHANK2	SH3 and multiple ankyrin repeat domains 2
chr19	15566401	15571399	4999	-0.77	Intron (ENST00000593402.6/ENST00000593402.6, intron 1 of 11)	1	126410	41068	ENSG00000171954	CYP4F22	cytochrome P450 family 4 subfamily F member 22
chr18	42672002	42676599	4598	-0.78	Intron (ENST00000589068.5/284260, intron 7 of 9)	1	284260	279926	ENSG00000267586	LINC00907	long intergenic non-protein coding RNA 907
chr18	59304401	59307599	3199	0.85	Intron (ENST00000587244.5/339302, intron 2 of 2)	2	339302	10945	ENSG00000166569	CPLX4	complexin 4
chr17	58389401	58390999	1599	0.85	Intron (ENST00000583841.1/100506779, intron 1 of 2)	2	54894	11722	ENSG00000108375	RNF43	ring finger protein 43
chr11	14102001	14109000	7000	0.65	Intron (ENST00000576479.4/10418, intron 5 of 15)	1	10418	139278	ENSG00000262655	SPON1	spondin 1
chr17	51880601	51883399	2799	-0.92	Intron (ENST00000570565.5/56934, intron 3 of 8)	2	56934	-132057	ENSG00000154975	CA10	carbonic anhydrase 10
chr16	79221001	79222600	1600	-2.82	Intron (ENST00000569677.1/4094, intron 1 of 1)	2	4094	6853	ENSG00000178573	MAF	MAF bZIP transcription factor
chr15	83722601	83727799	5199	0.85	Intron (ENST00000567476.1/57188, intron 3 of 29)	1	57188	28307	ENSG00000156218	ADAMTSL3	ADAMTS like 3
chr15	83242002	83248399	6398	0.69	Intron (ENST00000565495.1/ENST00000565495.1, intron 1 of 1)	2	50810	-34179	ENSG00000166503	HDGFL3	HDGF like 3
chr15	68864201	68871000	6800	0.77	Intron (ENST00000560188.1/246777, intron 1 of 1)	2	8125	-43304	ENSG00000140350	ANP32A	acidic nuclear phosphoprotein 32 family member A
chr14	66344601	66353999	9399	-0.84	Intron (ENST00000556361.1/ENST00000556361.1, intron 1 of 3)	1	440184	-57705	ENSG00000196553	CCDC196	coiled-coil domain containing 196
chr14	65998201	66003799	5599	-0.81	Intron (ENST00000554907.1/ENST00000554907.1, intron 1 of 3)	1	105370540	-107758	ENSG00000258502	LINC02290	long intergenic non-protein coding RNA 2290
chr14	70613801	70619399	5599	0.71	Intron (ENST00000553982.1/10001, intron 2 of 4)	2	10001	-13111	ENSG00000133997	MED6	mediator complex subunit 6
chr14	32947001	32952599	5599	0.82	Intron (ENST00000551634.6/64067, intron 1 of 10)	1	64067	7684	ENSG00000151322	NPAS3	neuronal PAS domain protein 3
chr9	72138401	72141799	3399	0.77	Intron (ENST00000545168.5/9615, intron 1 of 13)	1	9615	-7552	ENSG00000119125	GDA	guanine deaminase
chr12	21105002	21112399	7398	-0.81	Intron (ENST00000543498.5/10599, intron 4 of 5)	1	10599	-18795	ENSG00000134538	SLCO1B1	solute carrier organic anion transporter family member 1B1
chr10	45398002	45408000	9999	0.51	Intron (ENST00000542434.5/240, intron 3 of 12)	1	240	-16084	ENSG00000012779	ALOX5	arachidonate 5-lipoxygenase
chr4	166820002	166823199	3198	-0.82	Intron (ENST00000541354.5/50859, intron 5 of 9)	2	50859	279358	ENSG00000196104	SPOCK3	SPARC (osteonectin), cwcv and kazal like domains proteoglycan 3
chr11	58962002	58965399	3398	0.77	Intron (ENST00000534063.1/92292, intron 1 of 1)	2	283194	13886	ENSG00000255240	LOC283194	uncharacterized LOC283194
chr11	13071902	13072799	898	-5	Intron (ENST00000531136.1/ENST00000531136.1, intron 1 of 1)	1	644943	62586	ENSG00000189431	RASSF10	Ras association domain family member 10
chr11	3535401	3536999	1599	-0.84	Intron (ENST00000527970.1/101927708, intron 1 of 4)	1	107984301	23842	NA	LOC107984301	uncharacterized LOC107984301
chr11	15060001	15063000	3000	0.99	Intron (ENST00000523376.5/797, intron 6 of 9)	1	797	-10562	ENSG00000175868	CALCB	calcitonin related polypeptide beta
chr4	174183002	174193399	10398	0.53	Intron (ENST00000515444.5/101928509, intron 1 of 4)	2	101928509	26999	ENSG00000248174	LINC02268	long intergenic non-protein coding RNA 2268
chr5	9842002	9844999	2998	0.86	Intron (ENST00000511616.5/285692, intron 4 of 12)	1	105374648	-9372	NA	LINC02221	long intergenic non-protein coding RNA 2221
chr4	41247002	41249799	2798	0.79	Intron (ENST00000507190.1/101410542, intron 1 of 2)	1	7345	-6614	ENSG00000154277	UCHL1	ubiquitin C-terminal hydrolase L1
chr5	110396202	110397500	1299	-5	Intron (ENST00000507188.6/642987, intron 3 of 8)	2	642987	32601	ENSG00000186952	TMEM232	transmembrane protein 232
chr6	146146801	146157000	10200	-0.58	Intron (ENST00000507005.1/2911, intron 2 of 2)	1	2911	117315	ENSG00000152822	GRM1	glutamate metabotropic receptor 1
chr4	186407401	186412000	4600	-0.88	Intron (ENST00000505103.5/285441, intron 1 of 3)	2	285441	14293	ENSG00000251165	F11-AS1	F11 antisense RNA 1
chr3	168515102	168516600	1499	1.83	Intron (ENST00000502778.5/93556, intron 2 of 2)	1	93556	-3007	NA	EGFEM1P	EGF like and EMI domain containing 1, pseudogene
chr3	182479902	182481700	1799	-4.59	Intron (ENST00000496220.1/401103, intron 1 of 3)	2	401103	4664	ENSG00000241098	LINC01994	long intergenic non-protein coding RNA 1994
chr3	102308601	102321000	12400	0.64	Intron (ENST00000491959.5/131368, intron 4 of 17)	1	131368	-114015	ENSG00000170044	ZPLD1	zona pellucida like domain containing 1
chr7	43211601	43215999	4399	1	Intron (ENST00000490954.2/23072, intron 1 of 1)	1	23072	-32588	ENSG00000002746	HECW1	HECT, C2 and WW domain containing E3 ubiquitin protein ligase 1
chr3	116423002	116425599	2598	-0.69	Intron (ENST00000490035.7/4045, intron 1 of 6)	2	4045	19384	ENSG00000185565	LSAMP	limbic system associated membrane protein
chr9	124760801	124765199	4399	0.91	Intron (ENST00000487099.7/2649, intron 1 of 9)	1	107987126	-4924	NA	LOC107987126	uncharacterized LOC107987126
chr3	63504002	63514000	9999	0.67	Intron (ENST00000478456.5/132204, intron 4 of 4)	2	100874016	36051	ENSG00000241359	SYNPR-AS1	SYNPR antisense RNA 1
chr1	239578002	239583799	5798	-0.74	Intron (ENST00000468573.5/1131, intron 3 of 8)	1	1131	-29529	ENSG00000133019	CHRM3	cholinergic receptor muscarinic 3
chr2	240239201	240244000	4800	0.9	Intron (ENST00000457178.1/ENST00000457178.1, intron 1 of 2)	2	150677	-94639	ENSG00000178602	OTOS	otospiralin
chr2	30088002	30091599	3598	0.66	Intron (ENST00000453606.5/101929418, intron 2 of 2)	2	101929418	44734	NA	LOC101929418	uncharacterized LOC101929418
chr19	54233801	54235000	1200	0.84	Intron (ENST00000448962.5/6203, intron 4 of 4)	2	79168	7751	ENSG00000244482	LILRA6	leukocyte immunoglobulin like receptor A6
chr1	102325702	102326800	1099	5	Intron (ENST00000447916.1/ENST00000447916.1, intron 4 of 5)	2	118427	-328776	ENSG00000118733	OLFM3	olfactomedin 3
chr3	173157201	173158300	1100	-5	Intron (ENST00000447709.1/105374224, intron 1 of 4)	1	105374224	3464	NA	LOC105374224	uncharacterized LOC105374224
chr10	101098801	101100599	1799	0.67	Intron (ENST00000445873.5/100038246, intron 2 of 2)	2	100038246	30527	ENSG00000236311	TLX1NB	TLX1 neighbor
chr3	192289002	192293399	4398	-0.67	Intron (ENST00000445105.7/2257, intron 4 of 5)	2	2257	-20253	ENSG00000114279	FGF12	fibroblast growth factor 12
chr3	40193001	40197000	4000	0.77	Intron (ENST00000444716.5/25924, intron 10 of 16)	1	25924	92990	ENSG00000170011	MYRIP	myosin VIIA and Rab interacting protein
chr2	240936401	240942999	6599	0.83	Intron (ENST00000443866.2/728763, intron 14 of 31)	1	728763	3882	ENSG00000226321	CROCC2	ciliary rootlet coiled-coil, rootletin family member 2
chr7	127398001	127401399	3399	0.76	Intron (ENST00000439506.1/168850, intron 1 of 3)	2	168850	-5283	ENSG00000048405	ZNF800	zinc finger protein 800
chr2	15737401	15742599	5199	0.75	Intron (ENST00000436967.4/101926966, intron 2 of 3)	1	101926966	36870	ENSG00000231031	LINC01804	long intergenic non-protein coding RNA 1804
chr7	135055201	135058599	3399	0.66	Intron (ENST00000436302.6/340351, intron 11 of 16)	1	340351	68597	ENSG00000146856	AGBL3	AGBL carboxypeptidase 3
chr9	348001	351799	3799	0.76	Intron (ENST00000432829.7/81704, intron 14 of 47)	1	81704	-14439	ENSG00000107099	DOCK8	dedicator of cytokinesis 8
chr2	167887002	167890799	3798	-0.71	Intron (ENST00000430546.2/105616981, intron 2 of 3)	2	105616981	50345	ENSG00000235335	B3GALT1-AS1	B3GALT1 antisense RNA 1
chr1	73677802	73679400	1599	-4.65	Intron (ENST00000424953.1/109729166, intron 1 of 2)	1	109729166	-29968	NA	LINC02238	long intergenic non-protein coding RNA 2238
chr21	38945001	38948999	3999	0.94	Intron (ENST00000415824.1/400867, intron 1 of 3)	2	400867	-6572	NA	LOC400867	uncharacterized LOC400867
chr15	33439002	33451000	11999	0.59	Intron (ENST00000415757.7/6263, intron 1 of 102)	1	6263	-82322	ENSG00000198838	RYR3	ryanodine receptor 3
chr2	118163002	118164199	1198	0.88	Intron (ENST00000414886.5/100506797, intron 3 of 3)	2	100506797	22057	ENSG00000226856	THORLNC	testis associated oncogenic lncRNA
chr2	166958001	166966000	8000	-0.73	Intron (ENST00000409195.6/129446, intron 2 of 10)	1	129446	66994	ENSG00000163092	XIRP2	xin actin binding repeat containing 2
chr12	41326601	41333399	6799	-0.6	Intron (ENST00000402685.7/29951, intron 3 of 9)	2	107984499	79078	NA	LOC107984499	uncharacterized LOC107984499
chr22	17390002	17391999	1998	-0.79	Intron (ENST00000400585.7/27443, intron 1 of 18)	1	27443	20542	ENSG00000099954	CECR2	CECR2 histone acetyl-lysine reader
chr18	6110201	6111300	1100	-4.42	Intron (ENST00000400105.6/91133, intron 14 of 19)	1	101927150	-145447	ENSG00000264707	L3MBTL4-AS1	L3MBTL4 antisense RNA 1
chr10	7645201	7650199	4999	-0.8	Intron (ENST00000397146.7/80760, intron 2 of 13)	2	80760	-4422	ENSG00000123243	ITIH5	inter-alpha-trypsin inhibitor heavy chain 5
chr22	43653002	43655799	2798	-0.86	Intron (ENST00000396231.6/64800, intron 15 of 29)	2	64800	16471	ENSG00000186976	EFCAB6	EF-hand calcium binding domain 6
chr22	44997002	45000199	3198	0.83	Intron (ENST00000396103.7/112885, intron 2 of 12)	2	101927551	3420	ENSG00000230922	LOC101927551	uncharacterized LOC101927551
chr12	71410902	71412700	1799	-1.87	Intron (ENST00000393330.6/7103, intron 2 of 11)	1	8549	-27098	ENSG00000139292	LGR5	leucine rich repeat containing G protein-coupled receptor 5
chr12	78941002	78953000	11999	-0.56	Intron (ENST00000393240.7/6857, intron 2 of 11)	1	6857	-11035	ENSG00000067715	SYT1	synaptotagmin 1
chr4	20875002	20876399	1398	-0.84	Intron (ENST00000382152.7/80333, intron 2 of 8)	2	80333	-24223	ENSG00000185774	KCNIP4	potassium voltage-gated channel interacting protein 4
chr8	15121801	15126199	4399	-0.86	Intron (ENST00000382080.6/137868, intron 1 of 7)	2	137868	112232	ENSG00000185053	SGCZ	sarcoglycan zeta
chr9	20463401	20468000	4600	0.87	Intron (ENST00000380338.9/4300, intron 2 of 10)	2	100616441	34342	ENSG00000264941	MIR4474	microRNA 4474
chr13	99659601	99668399	8799	0.68	Intron (ENST00000376355.7/171425, intron 1 of 7)	1	100422861	16542	ENSG00000263615	MIR4306	microRNA 4306
chr13	101940002	101944799	4798	-0.71	Intron (ENST00000376131.8/2259, intron 1 of 4)	2	100616110	22947	ENSG00000265164	MIR2681	microRNA 2681
chr13	102229002	102232999	3998	-0.76	Intron (ENST00000376131.8/2259, intron 1 of 4)	2	283480	134400	ENSG00000243319	FGF14-IT1	FGF14 intronic transcript 1
chr11	85488201	85492000	3800	-0.84	Intron (ENST00000376104.7/1740, intron 3 of 27)	2	1740	135270	ENSG00000150672	DLG2	discs large MAGUK scaffold protein 2
chr13	107304401	107309799	5399	-0.7	Intron (ENST00000375915.4/728215, intron 1 of 2)	2	109616978	11164	ENSG00000201847	SNORD31B	small nucleolar RNA, C/D box 31B
chr10	104916001	104926000	10000	-0.75	Intron (ENST00000369701.8/22986, intron 3 of 26)	1	22986	-232928	ENSG00000156395	SORCS3	sortilin related VPS10 domain containing receptor 3
chr1	175584201	175585100	900	-5	Intron (ENST00000367674.7/7143, intron 1 of 22)	2	7143	158495	ENSG00000116147	TNR	tenascin R
chr6	165733002	165738199	5198	-0.67	Intron (ENST00000366882.7/10846, intron 1 of 19)	2	105378114	36987	NA	LOC105378114	uncharacterized LOC105378114
chr2	33965002	33975000	9999	-0.76	Intron (ENST00000366209.6/104355287, intron 4 of 5)	1	104355287	73945	ENSG00000228262	LINC01317	long intergenic non-protein coding RNA 1317
chr2	34227002	34228100	1099	-5	Intron (ENST00000366209.6/104355287, intron 4 of 5)	1	104355288	37189	ENSG00000228262	LINC01320	long intergenic non-protein coding RNA 1320
chr7	147134702	147136200	1499	-4.42	Intron (ENST00000361727.8/26047, intron 8 of 23)	2	101928700	-37093	ENSG00000236795	CNTNAP2-AS1	CNTNAP2 antisense RNA 1
chr3	46212601	46215599	2999	0.75	Intron (ENST00000357422.2/1232, intron 2 of 3)	2	1230	-4288	ENSG00000163823	CCR1	C-C motif chemokine receptor 1
chr10	99338002	99340599	2598	0.76	Intron (ENST00000356713.5/26507, intron 1 of 10)	1	26507	8646	ENSG00000119946	CNNM1	cyclin and CBS domain divalent metal cation transport mediator 1
chr10	115317002	115323399	6398	-0.75	Intron (ENST00000355044.8/26033, intron 18 of 28)	1	26033	15029	ENSG00000107518	ATRNL1	attractin like 1
chr17	39796201	39813000	16800	0.54	Intron (ENST00000346872.8/22806, intron 3 of 7)	2	22806	-17976	ENSG00000161405	IKZF3	IKAROS family zinc finger 3
chr2	212275801	212277000	1200	-0.67	Intron (ENST00000342788.9/2066, intron 1 of 27)	2	100313771	149360	ENSG00000221782	MIR548F2	microRNA 548f-2
chr10	49629201	49631799	2599	0.69	Intron (ENST00000339797.5/1103, intron 7 of 14)	1	1103	-5601	ENSG00000070748	CHAT	choline O-acetyltransferase
chr17	48253601	48257399	3799	0.8	Intron (ENST00000336915.11/8631, intron 4 of 12)	1	105371807	-36936	ENSG00000235300	SKAP1-AS2	SKAP1 antisense RNA 2
chr17	48142401	48145399	2999	0.73	Intron (ENST00000336915.11/8631, intron 11 of 12)	2	8631	-5067	ENSG00000141293	SKAP1	src kinase associated phosphoprotein 1
chr11	32710401	32713599	3199	0.71	Intron (ENST00000335185.10/493860, intron 3 of 17)	2	493860	-74569	ENSG00000186714	CCDC73	coiled-coil domain containing 73
chr2	162660002	162669799	9798	-0.62	Intron (ENST00000332142.10/90134, intron 2 of 15)	1	101929570	-99137	ENSG00000237750	KCNH7-AS1	KCNH7 antisense RNA 1
chr7	120492002	120512000	19999	-0.56	Intron (ENST00000331113.9/3751, intron 1 of 5)	1	3751	218827	ENSG00000184408	KCND2	potassium voltage-gated channel subfamily D member 2
chr16	23870002	23872799	2798	-0.82	Intron (ENST00000321728.12/5579, intron 2 of 16)	1	5579	32779	ENSG00000166501	PRKCB	protein kinase C beta
chr11	8119401	8123999	4599	0.71	Intron (ENST00000309737.11/79608, intron 5 of 5)	2	79608	14426	ENSG00000166405	RIC3	RIC3 acetylcholine receptor chaperone
chr12	39559801	39563999	4199	-0.7	Intron (ENST00000308666.4/225, intron 9 of 9)	2	225	55804	ENSG00000173208	ABCD2	ATP binding cassette subfamily D member 2
chr17	58820601	58825000	4400	0.74	Intron (ENST00000308249.4/22843, intron 1 of 6)	1	22843	64747	ENSG00000175175	PPM1E	protein phosphatase, Mg2+/Mn2+ dependent 1E
chr8	81739801	81744399	4599	0.82	Intron (ENST00000297265.5/92421, intron 1 of 4)	2	79752	-6898	ENSG00000104231	ZFAND1	zinc finger AN1-type containing 1
chr2	158262401	158272000	9600	0.73	Intron (ENST00000283233.10/130940, intron 9 of 13)	1	554201	95751	ENSG00000227480	CCDC148-AS1	CCDC148 antisense RNA 1
chr5	161388002	161389500	1499	2.43	Intron (ENST00000274547.7/2561, intron 6 of 10)	2	2561	15434	ENSG00000145864	GABRB2	gamma-aminobutyric acid type A receptor subunit beta2
chr1	204287401	204292799	5399	0.86	Intron (ENST00000272203.8/22874, intron 1 of 22)	2	22874	-9012	ENSG00000143850	PLEKHA6	pleckstrin homology domain containing A6
chr9	119257002	119258200	1199	-4.54	Intron (ENST00000265922.8/1620, intron 2 of 7)	2	1620	-48116	ENSG00000078725	BRINP1	BMP/retinoic acid inducible neural specific 1
chr3	285401	292599	7199	-0.84	Intron (ENST00000256509.7/10752, intron 2 of 27)	1	10752	-27084	ENSG00000134121	CHL1	cell adhesion molecule L1 like
chr20	14939702	14940900	1199	-5	Intron (ENST00000217246.8/140733, intron 5 of 16)	2	100379174	-10174	ENSG00000235914	MACROD2-AS1	MACROD2 antisense RNA 1
chr11	112639002	112644599	5598	1.04	Exon (ENST00000691666.1/ENST00000691666.1, exon 2 of 5)	2	105369496	76552	ENSG00000287006	LOC105369496	uncharacterized LOC105369496
chr7	23475201	23480399	5199	0.51	Exon (ENST00000691332.1/ENST00000691332.1, exon 2 of 2)	2	10643	-4710	ENSG00000136231	IGF2BP3	insulin like growth factor 2 mRNA binding protein 3
chr5	128928002	128938199	10198	-0.58	Exon (ENST00000680906.1/ENST00000680906.1, exon 1 of 1)	1	28965	-27289	ENSG00000113396	SLC27A6	solute carrier family 27 member 6
chr2	209790002	209794799	4798	-0.76	Exon (ENST00000673920.1/285175, exon 7 of 65)	1	285175	17963	ENSG00000144406	UNC80	unc-80 homolog, NALCN channel complex subunit
chr6	77096002	77099599	3598	0.85	Exon (ENST00000669724.1/105377862, exon 4 of 4)	1	105377862	321012	NA	LOC105377862	uncharacterized LOC105377862
chr1	203103601	203116000	12400	0.53	Exon (ENST00000665660.1/ENST00000665660.1, exon 3 of 3)	1	134	-11065	ENSG00000163485	ADORA1	adenosine A1 receptor
chr20	63145002	63150199	5198	0.64	Exon (ENST00000665538.1/ENST00000665538.1, exon 2 of 3)	1	406909	-28301	ENSG00000207598	MIR124-3	microRNA 124-3
chr12	107834002	107845000	10999	0.52	Exon (ENST00000664947.1/ENST00000664947.1, exon 1 of 5)	2	728739	58948	NA	LOC728739	programmed cell death 2 pseudogene
chr20	1786801	1794000	7200	0.74	Exon (ENST00000661517.1/107984104, exon 4 of 4)	2	100289473	-6806	ENSG00000232528	LOC100289473	cytoskeleton associated protein 2-like pseudogene
chr14	38735002	38745000	9999	-0.57	Exon (ENST00000655593.1/283547, exon 9 of 9)	2	283547	18046	ENSG00000259070	LINC00639	long intergenic non-protein coding RNA 639
chr8	17821002	17822799	1798	0.66	Exon (ENST00000653384.1/101930275, exon 2 of 2)	1	101930275	11662	ENSG00000253671	MTUS1-DT	MTUS1 divergent transcript
chr2	156228002	156242000	13999	-0.53	Exon (ENST00000638047.1/101929378, exon 2 of 7)	2	101929378	12905	ENSG00000226383	LINC01876	long intergenic non-protein coding RNA 1876
chr2	178623002	178639000	15999	0.64	Exon (ENST00000630096.2/100506866, exon 6 of 6)	2	7273	12516	ENSG00000155657	TTN	titin
chr6	127680002	127688799	8798	0.59	Exon (ENST00000625799.1/105377997, exon 3 of 4)	1	105377997	15448	NA	LINC02536	long intergenic non-protein coding RNA 2536
chr17	36634002	36645000	10999	0.69	Exon (ENST00000618067.1/ENST00000618067.1, exon 1 of 1)	1	79922	32040	ENSG00000278619	MRM1	mitochondrial rRNA methyltransferase 1
chr15	86674401	86676199	1799	0.55	Exon (ENST00000614907.3/123624, exon 22 of 23)	1	123624	95717	ENSG00000273540	AGBL1	AGBL carboxypeptidase 1
chr12	11515002	11528000	12999	0.56	Exon (ENST00000614160.1/ENST00000614160.1, exon 1 of 2)	2	653247	-13961	ENSG00000121335	PRB2	proline rich protein BstNI subfamily 2
chr19	46234601	46251599	16999	0.63	Exon (ENST00000613498.1/ENST00000613498.1, exon 1 of 3)	1	374918	4859	ENSG00000188293	IGFL1	IGF like family member 1
chr10	22335001	22340399	5399	0.57	Exon (ENST00000607385.1/ENST00000607385.1, exon 1 of 1)	1	9576	-5046	ENSG00000077327	SPAG6	sperm associated antigen 6
chr2	97044601	97047000	2400	0.62	Exon (ENST00000605129.1/ENST00000605129.1, exon 1 of 1)	2	151313	47820	ENSG00000144199	FAHD2B	fumarylacetoacetate hydrolase domain containing 2B
chr7	88243601	88249599	5999	0.59	Exon (ENST00000595121.5/ENST00000595121.5, exon 1 of 6)	2	6717	-16608	ENSG00000075142	SRI	sorcin
chr16	75708702	75710300	1599	-2.28	Exon (ENST00000567330.1/ENST00000567330.1, exon 1 of 1)	2	100033411	-7241	ENSG00000282757	DUXB	double homeobox B
chr14	37097002	37106199	9198	0.69	Exon (ENST00000554595.2/ENST00000554595.2, exon 1 of 2)	1	100129794	-65689	ENSG00000258708	SLC25A21-AS1	SLC25A21 antisense RNA 1
chr11	58755801	58763399	7599	0.63	Exon (ENST00000526644.1/ENST00000526644.1, exon 1 of 4)	2	10249	-23827	ENSG00000149124	GLYAT	glycine-N-acyltransferase
chr8	56372002	56374999	2998	-0.67	Exon (ENST00000524136.6/442388, exon 5 of 6)	2	442388	15812	ENSG00000253542	SDR16C6P	short chain dehydrogenase/reductase family 16C member 6, pseudogene
chr11	96445601	96455000	9400	0.57	Exon (ENST00000511243.2/100874053, exon 2 of 4)	2	100874053	51826	NA	JRKL-AS1	JRKL antisense RNA 1
chr4	69350002	69357599	7598	0.64	Exon (ENST00000510090.2/ENST00000510090.2, exon 2 of 5)	1	54490	69503	ENSG00000135226	UGT2B28	UDP glucuronosyltransferase family 2 member B28
chr3	98231002	98233799	2798	-0.6	Exon (ENST00000508616.1/ENST00000508616.1, exon 1 of 4)	1	79295	-30445	ENSG00000230301	OR5H6	olfactory receptor family 5 subfamily H member 6
chr5	92478201	92489000	10800	-0.64	Exon (ENST00000507217.5/105379080, exon 4 of 4)	1	105379080	149013	NA	LOC105379080	uncharacterized LOC105379080
chr12	108464002	108467999	3998	-0.7	Exon (ENST00000502160.6/102723562, exon 6 of 18)	2	102723562	5690	ENSG00000247213	LINC01498	long intergenic non-protein coding RNA 1498
chr4	94122201	94128199	5999	-0.61	Exon (ENST00000501965.2/101929210, exon 7 of 9)	2	101929210	79357	ENSG00000246541	SMARCAD1-DT	SMARCAD1 divergent transcript
chr7	129780601	129787000	6400	0.7	Exon (ENST00000496217.1/ENST00000496217.1, exon 1 of 3)	2	406959	-5587	ENSG00000207691	MIR183	microRNA 183
chr3	118073002	118075399	2398	-0.58	Exon (ENST00000482142.5/105374060, exon 6 of 7)	2	107986022	-75410	NA	LOC107986022	uncharacterized LOC107986022
chr14	69559002	69569000	9999	0.55	Exon (ENST00000467051.1/ENST00000467051.1, exon 1 of 1)	2	56936	5871	ENSG00000267909	CCDC177	coiled-coil domain containing 177
chr7	37823002	37833599	10598	-0.66	Exon (ENST00000461610.5/353345, exon 3 of 4)	1	51314	-14998	ENSG00000086288	NME8	NME/NM23 family member 8
chr3	194105002	194111199	6198	0.78	Exon (ENST00000457815.1/102724877, exon 2 of 2)	1	102724877	13441	NA	LOC102724877	uncharacterized LOC102724877
chr2	97033201	97043799	10599	0.62	Exon (ENST00000451098.1/ENST00000451098.1, exon 1 of 1)	2	51252	-46621	ENSG00000168754	FAM178B	family with sequence similarity 178 member B
chr2	242048002	242050799	2798	0.96	Exon (ENST00000446593.1/105373979, exon 3 of 4)	2	105373980	-6501	NA	LOC105373980	uncharacterized LOC105373980
chr1	158194002	158204000	9999	0.52	Exon (ENST00000439139.1/ENST00000439139.1, exon 1 of 1)	1	912	12966	ENSG00000158473	CD1D	CD1d molecule
chr1	166481002	166485199	4198	0.77	Exon (ENST00000436045.1/ENST00000436045.1, exon 4 of 4)	2	105371590	4897	NA	LINC01675	long intergenic non-protein coding RNA 1675
chr22	24684601	24686999	2399	0.74	Exon (ENST00000430731.1/ENST00000430731.1, exon 1 of 1)	2	646074	-32944	NA	POM121L10P	POM121 transmembrane nucleoporin like 10, pseudogene
chr2	110701201	110712199	10999	0.56	Exon (ENST00000414159.2/ENST00000414159.2, exon 2 of 2)	1	55289	-20340	ENSG00000153093	ACOXL	acyl-CoA oxidase like
chrX	103258401	103269399	10999	0.76	Exon (ENST00000413929.1/ENST00000413929.1, exon 1 of 2)	2	90843	-3209	ENSG00000180964	TCEAL8	transcription elongation factor A like 8
chr20	2778601	2783000	4400	0.73	Exon (ENST00000411635.1/ENST00000411635.1, exon 1 of 1)	2	56265	17627	ENSG00000088882	CPXM1	carboxypeptidase X, M14 family member 1
chr2	211428002	211432799	4798	-0.63	Exon (ENST00000402597.6/2066, exon 20 of 26)	2	2066	232555	ENSG00000178568	ERBB4	erb-b2 receptor tyrosine kinase 4
chr1	207629601	207632399	2799	0.76	Exon (ENST00000400960.7/1378, exon 38 of 39)	1	1379	-12714	ENSG00000197721	CR1L	complement C3b/C4b receptor 1 like
chr1	147070002	147080000	9999	0.57	Exon (ENST00000364272.1/ENST00000364272.1, exon 1 of 1)	2	101447996	4756	ENSG00000286172	RNVU1-8	RNA, variant U1 small nuclear 8
chr1	163465002	163475000	9999	-0.65	Exon (ENST00000363457.1/ENST00000363457.1, exon 1 of 1)	1	83540	124747	ENSG00000143228	NUF2	NUF2 component of NDC80 kinetochore complex
chr10	7709002	7713999	4998	-0.82	Exon (ENST00000358415.9/3698, exon 4 of 21)	1	3698	5602	ENSG00000151655	ITIH2	inter-alpha-trypsin inhibitor heavy chain 2
chr10	104178002	104180199	2198	0.79	Exon (ENST00000357060.8/80217, exon 18 of 38)	2	80217	5866	ENSG00000197748	CFAP43	cilia and flagella associated protein 43
chr4	140408801	140412000	3200	0.93	Exon (ENST00000325617.10/1047, exon 3 of 15)	2	1047	15610	ENSG00000153132	CLGN	calmegin
chr22	39826001	39841599	15599	0.55	Exon (ENST00000325157.7/150350, exon 4 of 7)	2	150350	52161	ENSG00000176177	ENTHD1	ENTH domain containing 1
chr14	62848002	62853199	5198	-0.86	Exon (ENST00000322893.12/27133, exon 8 of 11)	2	27133	191987	ENSG00000140015	KCNH5	potassium voltage-gated channel subfamily H member 5
chr22	26369002	26376199	7198	0.69	Exon (ENST00000248933.11/23544, exon 14 of 17)	1	23544	4253	ENSG00000100095	SEZ6L	seizure related 6 homolog like
chr1	147133002	147143000	9999	0.54	Distal Intergenic	2	644861	-8717	NA	NBPF13P	NBPF member 13, pseudogene
chr1	158225001	158226599	1599	-0.72	Distal Intergenic	1	909	-27825	ENSG00000158477	CD1A	CD1a molecule
chr1	162438201	162442999	4799	0.7	Distal Intergenic	2	117157	-26063	ENSG00000198574	SH2D1B	SH2 domain containing 1B
chr1	202972201	202975799	3599	0.71	Distal Intergenic	2	51706	-4926	ENSG00000159348	CYB5R1	cytochrome b5 reductase 1
chr1	202976601	202980799	4199	0.71	Distal Intergenic	2	100506747	7683	NA	MGAT4FP	MGAT4 family member F, pseudogene
chr1	204781401	204785000	3600	0.8	Distal Intergenic	1	23114	-43651	ENSG00000163531	NFASC	neurofascin
chr1	205474601	205476599	1999	0.84	Distal Intergenic	2	101669762	-17855	ENSG00000281406	BLACAT1	BLACAT1 overlapping LEMD1 locus
chr1	205480201	205483000	2800	0.84	Distal Intergenic	1	5129	-21596	ENSG00000117266	CDK18	cyclin dependent kinase 18
chr1	206986401	206991799	5399	0.86	Distal Intergenic	2	83953	-15776	ENSG00000162897	FCAMR	Fc alpha and mu receptor
chr1	210282401	210286599	4199	0.94	Distal Intergenic	1	55733	-41653	ENSG00000054392	HHAT	hedgehog acyltransferase
chr1	218187002	218199000	11999	0.52	Distal Intergenic	1	51018	-86293	ENSG00000067533	RRP15	ribosomal RNA processing 15 homolog
chr1	228759002	228768199	9198	0.64	Distal Intergenic	1	58480	23523	ENSG00000116574	RHOU	ras homolog family member U
chr1	241523002	241526199	3198	0.69	Distal Intergenic	2	2271	-3203	ENSG00000091483	FH	fumarate hydratase
chr10	13574002	13577199	3198	0.6	Distal Intergenic	1	8559	-9740	ENSG00000165630	PRPF18	pre-mRNA processing factor 18
chr10	18756002	18760599	4598	-0.64	Distal Intergenic	1	105376440	9569	NA	LOC105376440	uncharacterized LOC105376440
chr10	20621201	20624199	2999	-0.82	Distal Intergenic	1	100616383	69231	ENSG00000265372	MIR4675	microRNA 4675
chr10	46172002	46183000	10999	0.53	Distal Intergenic	1	653268	62381	NA	AGAP7P	ArfGAP with GTPase domain, ankyrin repeat and PH domain 7, pseudogene
chr10	57845002	57851399	6398	0.66	Distal Intergenic	2	253430	416495	ENSG00000151151	IPMK	inositol polyphosphate multikinase
chr10	84607001	84611399	4399	-0.81	Distal Intergenic	1	54462	154784	ENSG00000107771	CCSER2	coiled-coil serine rich protein 2
chr10	96116002	96123399	7398	0.56	Distal Intergenic	1	9849	-6316	ENSG00000177853	ZNF518A	zinc finger protein 518A
chr10	99262801	99275000	12200	-0.6	Distal Intergenic	2	60495	-26939	ENSG00000172987	HPSE2	heparanase 2 (inactive)
chr10	100710601	100712999	2399	0.54	Distal Intergenic	1	5076	-22397	ENSG00000075891	PAX2	paired box 2
chr10	101143601	101157000	13400	0.72	Distal Intergenic	1	3195	9287	ENSG00000107807	TLX1	T cell leukemia homeobox 1
chr10	101208002	101213599	5598	0.62	Distal Intergenic	2	10660	15864	ENSG00000138136	LBX1	ladybird homeobox 1
chr10	109295202	109296500	1299	-5	Distal Intergenic	2	7511	574532	ENSG00000108039	XPNPEP1	X-prolyl aminopeptidase 1
chr10	112074601	112080000	5400	-0.81	Distal Intergenic	2	105378486	-84692	NA	LOC105378486	uncharacterized LOC105378486
chr10	122707002	122717000	9999	0.51	Distal Intergenic	2	399814	-7156	ENSG00000183559	C10orf120	chromosome 10 open reading frame 120
chr10	129353401	129365999	12599	-0.63	Distal Intergenic	2	105378557	14754	NA	LOC105378557	uncharacterized LOC105378557
chr11	5183801	5189399	5599	-0.74	Distal Intergenic	2	283110	-5137	ENSG00000176748	OR52Z1P	olfactory receptor family 52 subfamily Z member 1 pseudogene
chr11	44315002	44324199	9198	0.65	Distal Intergenic	2	60529	-4863	ENSG00000052850	ALX4	ALX homeobox 4
chr11	91893401	91903000	9600	-0.76	Distal Intergenic	1	105369428	98094	NA	LINC02756	long intergenic non-protein coding RNA 2756
chr11	95046002	95048999	2998	0.9	Distal Intergenic	1	107984375	7630	NA	LOC107984375	uncharacterized LOC107984375
chr11	95053201	95056000	2800	0.9	Distal Intergenic	1	10929	-10919	ENSG00000263465	SRSF8	serine and arginine rich splicing factor 8
chr11	114604002	114614599	10598	-0.73	Distal Intergenic	2	54827	-8216	ENSG00000137634	NXPE4	neurexophilin and PC-esterase domain family member 4
chr11	115052002	115062000	9999	-0.84	Distal Intergenic	2	23705	117111	ENSG00000182985	CADM1	cell adhesion molecule 1
chr11	116432801	116437000	4200	-0.82	Distal Intergenic	1	101929011	-202422	ENSG00000237937	LINC02702	long intergenic non-protein coding RNA 2702
chr11	123281201	123287000	5800	0.85	Distal Intergenic	2	105369541	27767	NA	LINC02727	long intergenic non-protein coding RNA 2727
chr11	124854002	124861399	7398	0.61	Distal Intergenic	1	64221	-4033	ENSG00000154134	ROBO3	roundabout guidance receptor 3
chr11	127731801	127741000	9200	-0.82	Distal Intergenic	1	105369563	-354758	NA	LINC02725	long intergenic non-protein coding RNA 2725
[truncated: 195 more rows]

## Sheet: Diff. Peak feature Distribution
Figure 1C Peak Feature distribution for distinct genes
(e.g. multiple peaks in one promoter have been consolidated)
H3K4me3	Gained Signal		Lost Signal			H3K27ac	Gained Signal		Lost Signal
	Total #	[%]	Total #	[%]			Total #	[%]	Total #	[%]
Distinct Genes	262	100	602	100		Distinct Genes	120	100	186	100
Promoter	249	95.0382	439	72.9236		Promoter	54	45	97	52.1505
Intron	9	3.43511	97	16.113		Intron	34	28.3333	68	36.5591
Exon	1	0.381679	14	2.32558		Exon	5	4.16667	6	3.22581
3'UTR	2	0.763359	8	1.3289		3'UTR	0	0	1	0.537634
Distal intergenic	1	0.381679	44	7.30897		Distal intergenic	27	22.5	14	7.52688

## Sheet: DESeq2 RNA-seq results output
DEseq2 results output data from E1B-55K(+) versus E1B-55K(-) hMSC from three biological replicates
ENSEMBL	baseMean	log2FoldChange	lfcSE	stat	pvalue	padj	symbol
ENSG00000170734	3556.13	-5.12954	0.593864	-8.63756	5.74246e-18	1.14384e-13	POLH
ENSG00000186529	279.37	-7.40769	0.878757	-8.42973	3.46452e-17	3.45049e-13	CYP4F3
ENSG00000248429	142.505	-5.18399	0.642084	-8.0737	6.8202e-16	4.52839e-12	GASK1B-AS1
ENSG00000186115	21.9028	-6.91825	0.921292	-7.50929	5.94497e-14	2.96044e-10	CYP4F2
ENSG00000085721	39.1652	-22.4025	3.13685	-7.14171	9.21761e-13	3.67211e-09	RRN3
ENSG00000260966	2.69342	-22.0802	3.11195	-7.09528	1.29087e-12	NA	NA
ENSG00000135679	11976.1	-2.73433	0.38543	-7.09423	1.30073e-12	4.3182e-09	MDM2
ENSG00000288616	1.34671	-20.4991	3.1423	-6.52358	6.86488e-11	NA	ELOA3DP
ENSG00000213654	1.17837	-20.2961	3.14252	-6.45854	1.0572e-10	NA	GPSM3
ENSG00000262714	16.2345	-6.28498	0.978732	-6.42156	1.34885e-10	2.80064e-07	NA
ENSG00000149090	167.111	-3.09736	0.482813	-6.41524	1.40601e-10	2.80064e-07	PAMR1
ENSG00000226686	206.25	-5.87845	0.963239	-6.10279	1.04231e-09	1.88744e-06	LINC01535
ENSG00000171522	281.2	-4.58909	0.799129	-5.74262	9.32254e-09	1.42843e-05	PTGER4
ENSG00000176771	175.534	-3.97966	0.700175	-5.6838	1.31732e-08	1.74931e-05	NCKAP5
ENSG00000127955	2004.08	-5.62023	1.01597	-5.5319	3.16773e-08	3.71164e-05	GNAI1
ENSG00000143217	191.983	-3.35331	0.637825	-5.25741	1.46096e-07	0.000145504	NECTIN4
ENSG00000179023	30.032	-3.17983	0.606734	-5.24089	1.59801e-07	0.000151575	KLHDC7A
ENSG00000261804	18.6796	-4.74857	0.921104	-5.1553	2.53229e-07	0.000221366	NA
ENSG00000130294	204.84	-5.49483	1.06747	-5.14752	2.63946e-07	0.000221366	KIF1A
ENSG00000116701	80.8658	-2.9786	0.578868	-5.14556	2.6672e-07	0.000221366	NCF2
ENSG00000152213	238.507	-7.37665	1.46656	-5.02989	4.90751e-07	0.000362047	ARL11
ENSG00000138378	44.1143	-2.10384	0.424118	-4.96052	7.03052e-07	0.0004829	STAT4
ENSG00000155761	33.2313	-2.76705	0.562731	-4.91718	8.77983e-07	0.000582952	SPAG17
ENSG00000183287	205.268	-2.57024	0.526486	-4.88188	1.0508e-06	0.000644427	CCBE1
ENSG00000183023	184.462	-2.17205	0.446436	-4.8653	1.14283e-06	0.000654507	SLC8A1
ENSG00000110900	103.466	-2.95103	0.606701	-4.86406	1.15004e-06	0.000654507	TSPAN11
ENSG00000113578	368.937	-4.45034	0.921949	-4.8271	1.38534e-06	0.000745802	FGF1
ENSG00000198682	500.533	-3.92881	0.815205	-4.81941	1.43981e-06	0.000754727	PAPSS2
ENSG00000256664	380.821	-2.755	0.580927	-4.74242	2.11181e-06	0.00107859	NA
ENSG00000158055	57.2843	-2.74322	0.582423	-4.71001	2.47702e-06	0.00123349	GRHL3
ENSG00000198857	14.0902	-4.61354	0.988803	-4.66578	3.07442e-06	0.00149364	NA
ENSG00000141627	785.545	-1.2338	0.265232	-4.65176	3.29108e-06	0.00152453	DYM
ENSG00000008513	227.78	-3.37447	0.734225	-4.59596	4.30763e-06	0.00184114	ST3GAL1
ENSG00000179954	671.458	-4.96657	1.08105	-4.59419	4.34428e-06	0.00184114	SSC5D
ENSG00000118473	100.98	-4.04825	0.882721	-4.5861	4.51602e-06	0.00187406	SGIP1
ENSG00000168497	43.5138	-3.14178	0.690024	-4.55314	5.28507e-06	0.00210547	CAVIN2
ENSG00000260912	73.0398	-1.78185	0.395698	-4.50306	6.69822e-06	0.00252623	NA
ENSG00000179818	396.407	-2.56378	0.569436	-4.50231	6.72173e-06	0.00252623	ASPRV1
ENSG00000108854	1197.33	-2.21772	0.494308	-4.48652	7.23965e-06	0.00267049	SMURF2
ENSG00000230630	273.338	-3.13539	0.700053	-4.47879	7.5066e-06	0.00267425	NA
ENSG00000143515	2215.78	-3.51495	0.784856	-4.47846	7.51834e-06	0.00267425	ATP8B2
ENSG00000177551	54.0065	-2.98611	0.672825	-4.43817	9.07268e-06	0.00311584	NHLH2
ENSG00000138675	555.175	-2.04689	0.461918	-4.43129	9.3669e-06	0.00311877	FGF5
ENSG00000251521	18.1192	-6.18292	1.39661	-4.4271	9.55094e-06	0.00311877	NA
ENSG00000013364	1477.78	-2.81151	0.637932	-4.40723	1.04701e-05	0.00331039	MVP
ENSG00000274944	25.5002	-4.46836	1.01671	-4.39492	1.10816e-05	0.00338162	NA
ENSG00000166130	701.314	-1.03473	0.235646	-4.39102	1.1282e-05	0.00338162	IKBIP
ENSG00000165799	8.52104	-5.25998	1.1982	-4.38989	1.13407e-05	0.00338162	RNASE7
ENSG00000166396	36.0833	-5.05843	1.15246	-4.38924	1.13745e-05	0.00338162	SERPINB7
ENSG00000089486	192.252	-2.10021	0.479612	-4.37896	1.19245e-05	0.00349301	CDIP1
ENSG00000136536	1675.67	-2.73372	0.628279	-4.35112	1.35442e-05	0.00390996	MARCHF7
ENSG00000160219	201.955	-4.25	0.984429	-4.31722	1.58007e-05	0.00431141	GAB3
ENSG00000236333	94.916	-3.49838	0.813543	-4.30018	1.70658e-05	0.00459369	NA
ENSG00000232815	26.679	-1.89273	0.44286	-4.27387	1.92107e-05	0.00496958	NA
ENSG00000048707	1724.6	-2.40009	0.56448	-4.25186	2.12e-05	0.00541387	VPS13D
ENSG00000104219	752.777	-2.06537	0.488252	-4.23013	2.33559e-05	0.00581532	ZDHHC2
ENSG00000138271	15.7812	-4.61058	1.09528	-4.20951	2.55926e-05	0.00624671	GPR87
ENSG00000198796	378.783	-2.20882	0.524857	-4.20843	2.57157e-05	0.00624671	ALPK2
ENSG00000128422	313.169	-3.52166	0.841691	-4.18403	2.86381e-05	0.00687279	KRT17
ENSG00000231784	128.455	-4.18412	1.00315	-4.171	3.03272e-05	0.0071069	DBIL5P
ENSG00000240972	359.339	-12.5933	3.02638	-4.16118	3.16605e-05	0.0072488	MIF
ENSG00000269335	624.435	-2.01042	0.485576	-4.14028	3.46883e-05	0.00785179	IKBKG
ENSG00000138829	1373.29	-1.55149	0.380094	-4.08185	4.46791e-05	0.00988847	FBN2
ENSG00000139329	381.906	-2.05716	0.507951	-4.04993	5.1234e-05	0.0112146	LUM
ENSG00000120694	2799.5	-3.85833	0.957059	-4.03145	5.54346e-05	0.0116473	HSPH1
ENSG00000167522	4078.71	-1.5606	0.387257	-4.02988	5.58052e-05	0.0116473	ANKRD11
ENSG00000228252	9.92824	-3.6189	0.899933	-4.0213	5.78776e-05	0.0118852	NA
ENSG00000136738	1108.83	-2.93764	0.734155	-4.00139	6.29712e-05	0.0124889	STAM
ENSG00000102781	823.967	-2.52328	0.631342	-3.9967	6.42321e-05	0.0124889	KATNAL1
ENSG00000285188	14.4198	-3.06615	0.776606	-3.94814	7.87598e-05	0.0146618	PDE4C
ENSG00000221986	7.54914	-3.7168	0.947253	-3.92377	8.71751e-05	0.0160533	MYBPHL
ENSG00000164308	532.556	-2.34517	0.597965	-3.92192	8.7846e-05	0.0160533	ERAP2
ENSG00000175164	47.5797	-4.4924	1.1547	-3.89053	0.000100024	0.0177891	ABO
ENSG00000244649	78.2399	-1.22209	0.316346	-3.86314	0.000111938	0.0192466	NA
ENSG00000163803	8.27106	-2.3685	0.613152	-3.86282	0.000112084	0.0192466	PLB1
ENSG00000266993	70.1715	-3.73573	0.969541	-3.85309	0.000116635	0.0196897	LOC105378721
ENSG00000132031	190.858	-1.40768	0.36534	-3.85308	0.000116641	0.0196897	MATN3
ENSG00000134574	1568.23	-0.727996	0.190433	-3.82284	0.000131922	0.021539	DDB2
ENSG00000115129	808.423	-2.39987	0.631171	-3.80225	0.000143386	0.0228488	TP53I3
ENSG00000251429	14.3099	-4.17642	1.10148	-3.79166	0.000149645	0.0236334	AIDAP2
ENSG00000170011	20.5329	-2.74759	0.726183	-3.7836	0.000154576	0.0236846	MYRIP
ENSG00000197594	409.531	-1.09113	0.291416	-3.74423	0.000180948	0.0271001	ENPP1
ENSG00000118777	37.5925	-2.31425	0.618546	-3.74144	0.000182972	0.0271987	ABCG2
ENSG00000112773	747.076	-3.31716	0.887331	-3.73836	0.000185225	0.0273295	TENT5A
ENSG00000277287	97.1338	-1.58988	0.425516	-3.73636	0.000186705	0.0273455	NA
ENSG00000114166	786.275	-2.03385	0.546871	-3.71906	0.000199964	0.0288629	KAT2B
ENSG00000108384	625.326	-1.1081	0.29911	-3.70467	0.000211667	0.030238	RAD51C
ENSG00000228358	5.66257	-4.82605	1.30306	-3.70364	0.000212527	0.030238	LINC02263
ENSG00000147041	25.7525	-2.05392	0.556779	-3.68892	0.000225205	0.0312785	SYTL5
ENSG00000029534	113.055	-2.19935	0.596371	-3.68789	0.000226121	0.0312785	ANK1
ENSG00000183715	2125.15	-5.91793	1.61237	-3.67033	0.000242235	0.0321672	OPCML
ENSG00000089250	8.45856	-3.11094	0.851002	-3.65562	0.000256561	0.0336213	NOS1
ENSG00000164220	87.9527	-2.35617	0.648194	-3.63497	0.000278016	0.0348637	F2RL2
ENSG00000151702	219.234	-1.20476	0.33146	-3.63471	0.000278299	0.0348637	FLI1
ENSG00000137752	54.1466	-1.79848	0.495041	-3.633	0.000280146	0.0348637	CASP1
ENSG00000262246	41.9267	-10.994	3.02721	-3.63173	0.000281528	0.0348637	CORO7
ENSG00000256771	299.114	-2.28747	0.629899	-3.63149	0.000281794	0.0348637	ZNF253
ENSG00000164124	105.935	-2.14143	0.591471	-3.62052	0.000294007	0.0359284	TMEM144
ENSG00000244405	722.05	-1.73404	0.479456	-3.61669	0.000298398	0.036154	ETV5
ENSG00000015568	419.963	-1.81624	0.502313	-3.61575	0.000299483	0.036154	RGPD5
ENSG00000074211	64.8479	-3.26618	0.904146	-3.61245	0.000303322	0.0363968	PPP2R2C
ENSG00000139173	131.35	-1.28699	0.357051	-3.60448	0.000312775	0.0371821	TMEM117
ENSG00000162520	293.67	-1.46672	0.407021	-3.60355	0.000313902	0.0371821	SYNC
ENSG00000233483	6.068	-4.43612	1.23148	-3.60226	0.000315466	0.0371821	NA
ENSG00000008323	363.994	-5.15034	1.43355	-3.59271	0.000327257	0.0376904	PLEKHG6
ENSG00000144893	521.05	-2.86378	0.797124	-3.59264	0.000327348	0.0376904	MED12L
ENSG00000168487	1869.02	-1.56358	0.435588	-3.58958	0.000331212	0.0379162	BMP1
ENSG00000085719	1063.33	-1.20098	0.336153	-3.57272	0.000353293	0.0399844	CPNE3
ENSG00000026103	460.665	-1.45251	0.406988	-3.56893	0.000358437	0.0400047	FAS
ENSG00000286558	4.85267	-4.39947	1.23342	-3.56688	0.000361255	0.0400047	NA
ENSG00000062716	1548.06	-0.777545	0.218001	-3.5667	0.000361506	0.0400047	VMP1
ENSG00000101280	9.34358	-3.67983	1.04037	-3.53702	0.000404665	0.0435704	ANGPT4
ENSG00000180190	493.875	-3.44972	0.978237	-3.52647	0.000421135	0.0450999	TDRP
ENSG00000186517	34.8363	-3.13273	0.890109	-3.5195	0.000432366	0.046055	ARHGAP30
ENSG00000249738	52.1268	-3.13645	0.892092	-3.51584	0.000438364	0.0462575	LOC285626
ENSG00000103089	57.0133	-2.90762	0.827083	-3.51551	0.000438911	0.0462575	FA2H
ENSG00000167637	318.66	-2.61619	0.745893	-3.50746	0.000452412	0.0471535	ZNF283
ENSG00000177076	119.088	-1.49369	0.427698	-3.49239	0.000478716	0.0491523	ACER2
ENSG00000065618	53.5199	-3.14956	0.904255	-3.48304	0.000495751	0.050382	COL17A1
ENSG00000144452	12.3079	-3.01056	0.870147	-3.45983	0.000540509	0.0539764	ABCA12
ENSG00000251600	34.1919	-3.01624	0.871968	-3.45911	0.000541959	0.0539764	LOC101927636
ENSG00000047365	1143.32	-3.17422	0.918104	-3.45736	0.000545491	0.0540579	ARAP2
ENSG00000188038	3.27611	-4.23385	1.22775	-3.44845	0.00056381	NA	NRN1L
ENSG00000123572	338.17	-2.26046	0.655605	-3.4479	0.000564967	0.0551645	NRK
ENSG00000151640	189.386	-2.50478	0.727279	-3.44404	0.000573097	0.0556008	DPYSL4
ENSG00000177981	641.733	-1.77843	0.516516	-3.44313	0.000575017	0.0556008	ASB8
ENSG00000075336	323.323	-0.989452	0.288015	-3.43542	0.000591631	0.0566572	TIMM21
ENSG00000078596	40.4514	-6.99682	2.03964	-3.43043	0.000602633	0.0571611	ITM2A
ENSG00000253878	24.701	-1.29377	0.378914	-3.41441	0.000639193	0.0595128	NA
ENSG00000107984	81.8977	-2.27919	0.667535	-3.41434	0.000639376	0.0595128	DKK1
ENSG00000136928	17.7424	-1.9347	0.567589	-3.40864	0.000652887	0.0600674	GABBR2
ENSG00000038382	3582.27	-1.72865	0.507362	-3.40713	0.000656508	0.0600674	TRIO
ENSG00000284713	14.4592	-3.41793	1.00588	-3.39794	0.000678962	0.0611956	SMIM38
ENSG00000288698	44.7641	-3.24107	0.959282	-3.37864	0.000728463	0.0647779	NA
ENSG00000149084	680.603	-1.03501	0.306776	-3.37384	0.000741274	0.0656241	HSD17B12
ENSG00000064115	1227.66	-1.27893	0.380096	-3.36476	0.00076609	0.0672467	TM7SF3
ENSG00000081377	404.952	-1.73346	0.515195	-3.36467	0.000766353	0.0672467	CDC14B
ENSG00000196549	470.594	-1.83211	0.545184	-3.36054	0.000777914	0.0679617	MME
ENSG00000055163	1592.63	-1.41108	0.420335	-3.35705	0.000787791	0.0682046	CYFIP2
ENSG00000104783	37.557	-2.84606	0.85078	-3.34523	0.000822129	0.0704997	KCNN4
ENSG00000117472	8.25229	-1.94304	0.582205	-3.33737	0.000845747	0.0719933	TSPAN1
ENSG00000197646	30.7965	-2.51868	0.757553	-3.32476	0.000884946	0.0743765	PDCD1LG2
ENSG00000102144	2452.48	-1.08199	0.327042	-3.30842	0.00093823	0.0775461	PGK1
ENSG00000162631	50.5189	-2.16275	0.65447	-3.30458	0.000951175	0.0776494	NTNG1
ENSG00000144659	645.02	-1.54753	0.468706	-3.30171	0.000960961	0.0780763	SLC25A38
ENSG00000225206	25.178	-2.34322	0.709903	-3.30076	0.000964244	0.0780763	MIR137HG
ENSG00000269556	444.969	-2.11151	0.64081	-3.29506	0.000984015	0.0793546	TMEM185A
ENSG00000159166	18.5167	-3.83125	1.16604	-3.28569	0.00101732	0.0812727	LAD1
ENSG00000156265	79.4677	-1.54389	0.469991	-3.28494	0.00102004	0.0812727	MAP3K7CL
ENSG00000152229	201.941	-1.15741	0.35262	-3.28232	0.00102957	0.0817054	PSTPIP2
ENSG00000023697	381.724	-1.65316	0.504793	-3.27492	0.00105693	0.0832796	DERA
ENSG00000182866	15.1386	-2.05836	0.62885	-3.27321	0.00106332	0.0833097	LCK
ENSG00000177943	321.511	-1.62953	0.497966	-3.27236	0.00106652	0.0833097	MAMDC4
ENSG00000222009	269.644	-0.94081	0.287811	-3.26885	0.00107987	0.0836963	BTBD19
ENSG00000139567	39.9067	-1.92647	0.592472	-3.25157	0.00114768	0.0872546	ACVRL1
ENSG00000228526	607.327	-0.984046	0.303005	-3.24763	0.00116372	0.0881376	MIR34AHG
ENSG00000141469	16.5781	-4.69404	1.44797	-3.2418	0.00118776	0.0892789	SLC14A1
ENSG00000234546	170.362	-1.14851	0.354648	-3.23845	0.00120182	0.0897466	LNCTAM34A
ENSG00000112761	17.7519	-2.38096	0.735806	-3.23585	0.00121283	0.0901433	CCN6
ENSG00000167196	1136.4	-2.06894	0.639946	-3.233	0.00122499	0.0901792	FBXO22
ENSG00000267648	6.7658	-3.74202	1.15761	-3.23255	0.0012269	0.0901792	NA
ENSG00000179583	7.38888	-2.37317	0.735115	-3.2283	0.00124528	0.0908599	CIITA
ENSG00000272419	444.336	-1.80227	0.559401	-3.22178	0.00127396	0.0922762	NA
ENSG00000107331	1482.18	-2.17563	0.676081	-3.218	0.00129086	0.0927606	ABCA2
ENSG00000102452	136.482	-1.48742	0.463517	-3.209	0.00133199	0.0942364	NALCN
ENSG00000135046	1601.29	-1.0669	0.334084	-3.19349	0.00140562	0.0979047	ANXA1
ENSG00000072657	108.875	-3.30476	1.03695	-3.187	0.00143759	0.0990844	TRHDE
ENSG00000260778	20.8879	-3.24394	1.02172	-3.17499	0.00149839	0.101865	MIR3677HG
ENSG00000119820	1523.12	-1.70629	0.538018	-3.17144	0.00151686	0.102421	YIPF4
ENSG00000079385	99.5212	-5.1642	1.63014	-3.16795	0.00153518	0.102864	CEACAM1
ENSG00000115091	1693.94	-0.998509	0.315261	-3.16725	0.0015389	0.102864	ACTR3
ENSG00000156475	14.565	-3.56941	1.12773	-3.16513	0.00155012	0.103267	PPP2R2B
ENSG00000109321	90.5943	-1.27278	0.402277	-3.16394	0.0015565	0.103346	AREG
ENSG00000096696	3739.93	-0.775057	0.24511	-3.16208	0.00156645	0.103662	DSP
ENSG00000231811	9.45769	-3.08372	0.979926	-3.14689	0.00165018	0.107418	LOC101927888
ENSG00000169252	13.8071	-2.24264	0.714651	-3.13809	0.00170053	0.109977	ADRB2
ENSG00000164125	307.483	-2.86801	0.916371	-3.12975	0.00174954	0.111933	GASK1B
ENSG00000176697	115.422	-1.62816	0.520242	-3.12962	0.0017503	0.111933	BDNF
ENSG00000224163	10.902	-2.14144	0.684672	-3.12769	0.00176188	0.111933	LOC392787
ENSG00000184292	55.591	-2.08735	0.667399	-3.12759	0.00176243	0.111933	TACSTD2
ENSG00000122484	428.288	-0.88013	0.281439	-3.12725	0.0017645	0.111933	RPAP2
ENSG00000153214	310.848	-1.07956	0.345702	-3.12282	0.00179128	0.112913	TMEM87B
ENSG00000136383	263.222	-1.78915	0.574486	-3.11435	0.00184353	0.114087	ALPK3
ENSG00000128510	288.234	-1.89494	0.608612	-3.11355	0.0018485	0.114087	CPA4
ENSG00000162643	44.5755	-2.18858	0.703182	-3.1124	0.00185572	0.114087	DNAI3
ENSG00000119242	414.949	-0.966002	0.31116	-3.10452	0.00190587	0.116095	CCDC92
ENSG00000106605	714.806	-1.89618	0.612553	-3.09553	0.0019646	0.117164	BLVRA
ENSG00000131864	5.06174	-4.39083	1.42479	-3.08174	0.00205796	0.121183	USP29
ENSG00000151726	626.072	-2.58531	0.839752	-3.07866	0.00207933	0.12144	ACSL1
ENSG00000163347	168.687	-1.97262	0.640772	-3.0785	0.00208047	0.12144	CLDN1
ENSG00000111231	242.425	-0.911776	0.297114	-3.06877	0.00214941	0.124459	GPN3
ENSG00000144278	37.3155	-3.50331	1.14314	-3.06463	0.00217936	0.12558	GALNT13
ENSG00000197852	415.573	-0.85878	0.280248	-3.06436	0.00218136	0.12558	INKA2
ENSG00000128596	256.214	-1.30702	0.427313	-3.05869	0.00222307	0.126965	CCDC136
ENSG00000229097	36.9157	-1.17124	0.383056	-3.05763	0.00223093	0.126965	NA
ENSG00000198074	9.4454	-3.50547	1.147	-3.05621	0.00224153	0.126978	AKR1B10
ENSG00000137975	24.1638	-4.02768	1.318	-3.0559	0.00224389	0.126978	CLCA2
ENSG00000205726	973.5	-2.17395	0.713301	-3.04773	0.00230575	0.129295	ITSN1
ENSG00000289298	10.4321	-2.79218	0.917987	-3.04163	0.002353	0.131287	NA
ENSG00000144674	1785.87	-1.45823	0.47965	-3.04019	0.00236429	0.131548	GOLGA4
ENSG00000173535	41.9402	-2.31715	0.762839	-3.03753	0.00238523	0.132344	TNFRSF10C
ENSG00000233327	8.29832	-3.10456	1.02242	-3.03649	0.00239348	0.132433	USP32P2
ENSG00000285901	155.783	-1.39307	0.459161	-3.03395	0.00241376	0.133123	NA
ENSG00000179057	9.06329	-2.18314	0.719735	-3.03325	0.00241932	0.133123	IGSF22
ENSG00000175166	3264.53	-0.618617	0.204239	-3.02888	0.00245458	0.133223	PSMD2
ENSG00000122729	596.564	-0.688277	0.228014	-3.01857	0.00253968	0.136482	ACO1
ENSG00000170324	13.4736	-3.36894	1.11617	-3.01829	0.00254203	0.136482	FRMPD2
ENSG00000108405	5.65974	-2.82991	0.938052	-3.01679	0.00255466	0.136791	P2RX1
ENSG00000151789	105.333	-2.66774	0.885915	-3.01128	0.00260148	0.137816	ZNF385D
ENSG00000259753	12.6056	-3.95328	1.31378	-3.00908	0.00262036	0.138151	NA
ENSG00000166866	22.9668	-2.79149	0.928155	-3.00757	0.00263347	0.138151	MYO1A
ENSG00000165269	3.90793	-3.73729	1.24273	-3.00733	0.00263554	0.138151	AQP7
ENSG00000197361	16.3673	-2.63669	0.878055	-3.00288	0.00267442	0.139455	FBXL22
ENSG00000273628	3.969	-3.51914	1.17238	-3.0017	0.00268473	0.139627	NA
ENSG00000234520	3.76682	-3.25774	1.08814	-2.99385	0.00275478	0.142158	HRAT17
ENSG00000153147	2606.76	-1.19928	0.400926	-2.99128	0.00277809	0.142158	SMARCA5
ENSG00000189320	22.4105	-2.91442	0.975354	-2.98807	0.00280749	0.142706	FAM180A
ENSG00000127152	16.6044	-1.54266	0.516835	-2.98483	0.00283737	0.143446	BCL11B
ENSG00000073008	1497.44	-1.22622	0.411105	-2.98273	0.00285686	0.143975	PVR
ENSG00000139174	1067.13	-2.50759	0.840867	-2.98215	0.0028623	0.143975	PRICKLE1
ENSG00000175471	33.9989	-2.96657	0.995894	-2.9788	0.00289378	0.144333	MCTP1
ENSG00000124882	39.2638	-1.90919	0.642589	-2.97108	0.00296751	0.145703	EREG
ENSG00000124067	2222.52	-1.05439	0.355219	-2.96829	0.00299458	0.145841	SLC12A4
ENSG00000228956	25.6512	-2.79107	0.941283	-2.96518	0.00302506	0.146506	NA
ENSG00000165280	3948.01	-0.619801	0.209064	-2.96465	0.00303029	0.146506	VCP
ENSG00000081923	376.481	-1.6376	0.553708	-2.95751	0.00310134	0.149217	ATP8B1
ENSG00000280798	317.153	-0.718888	0.243765	-2.9491	0.00318699	0.152234	LINC00294
ENSG00000275342	209.932	-1.25843	0.427152	-2.9461	0.00321808	0.153351	PRAG1
ENSG00000162267	6.94345	-2.70173	0.917427	-2.9449	0.00323059	0.15358	ITIH3
ENSG00000146192	14.2058	-1.83508	0.623596	-2.94274	0.00325322	0.154145	FGD2
ENSG00000138131	586.329	-1.31439	0.447146	-2.9395	0.00328742	0.154145	LOXL4
ENSG00000124574	672.764	-2.00332	0.681551	-2.93935	0.003289	0.154145	ABCC10
ENSG00000198185	300.868	-1.62684	0.553571	-2.93881	0.0032948	0.154145	ZNF334
ENSG00000284649	52.8276	-3.49855	1.19053	-2.93865	0.00329647	0.154145	NA
ENSG00000284956	5.2344	-4.54793	1.54763	-2.93863	0.00329665	0.154145	NA
ENSG00000163235	65.872	-0.961825	0.327545	-2.93647	0.0033197	0.15486	TGFA
ENSG00000113361	5.08002	-4.5558	1.55428	-2.93113	0.00337727	0.156083	CDH6
ENSG00000131002	1021.49	-2.20927	0.754499	-2.92812	0.00341014	0.156874	TXLNGY
ENSG00000170855	329.854	-0.835705	0.286475	-2.91721	0.00353183	0.16051	TRIAP1
ENSG00000249741	21.7597	-2.03417	0.697883	-2.91477	0.00355952	0.160776	NA
ENSG00000139278	869.966	-1.19757	0.410976	-2.91396	0.00356878	0.160829	GLIPR1
ENSG00000257219	9.77828	-2.60635	0.894983	-2.91218	0.00358921	0.161385	LNCOG
ENSG00000163827	30.8751	-1.64066	0.564108	-2.90842	0.00363263	0.162969	LRRC2
ENSG00000198399	1695.36	-2.61062	0.899498	-2.90231	0.00370423	0.165808	ITSN2
ENSG00000108375	172.592	-1.72897	0.596255	-2.89972	0.00373496	0.16616	RNF43
ENSG00000074416	347.593	-1.54069	0.531868	-2.89675	0.00377051	0.166899	MGLL
ENSG00000112977	1838.12	-1.81389	0.627467	-2.89081	0.0038425	0.169265	DAP
ENSG00000278212	24.3701	-2.45692	0.851426	-2.88565	0.00390609	0.171377	NA
ENSG00000171262	635.979	-1.43893	0.499914	-2.87834	0.00399768	0.173448	FAM98B
ENSG00000205562	20.1033	-1.60502	0.558075	-2.876	0.0040275	0.173448	NA
ENSG00000120868	944.457	-1.48927	0.517978	-2.87516	0.00403821	0.173448	APAF1
ENSG00000095587	14.5994	-1.64311	0.573342	-2.86585	0.00415893	0.17478	TLL2
ENSG00000075188	210.788	-0.75743	0.264311	-2.86568	0.00416117	0.17478	NUP37
ENSG00000259305	46.7335	-1.46672	0.511914	-2.86517	0.0041679	0.17478	ZHX1-C8orf76
ENSG00000254415	6.21646	-4.0699	1.42197	-2.86217	0.00420755	0.175703	SIGLEC14
ENSG00000231666	2.77503	-3.78563	1.3228	-2.86183	0.00421199	NA	LINC01704
ENSG00000184115	9.5221	-3.67851	1.28888	-2.85403	0.00431688	0.179288	LOC100288570
ENSG00000176148	442.156	-0.636406	0.223006	-2.85377	0.00432041	0.179288	TCP11L1
ENSG00000237975	79.9842	-1.06834	0.374618	-2.85181	0.00434716	0.1795	FLG-AS1
ENSG00000120903	3.73589	-4.52453	1.58677	-2.85141	0.00435255	0.1795	CHRNA2
ENSG00000068489	1559.11	-1.38448	0.486761	-2.84428	0.00445126	0.182438	PRR11
ENSG00000206190	694.492	-2.06485	0.727392	-2.8387	0.00452977	0.184571	ATP10A
ENSG00000148219	74.3456	-1.67391	0.58995	-2.83738	0.00454855	0.184571	ASTN2
ENSG00000174514	13.7855	-2.05935	0.726474	-2.83471	0.0045867	0.184571	MFSD4A
ENSG00000143341	581.566	-2.0916	0.738773	-2.83118	0.00463766	0.186245	HMCN1
ENSG00000163536	34.5234	-1.46961	0.51939	-2.82948	0.00466233	0.186859	SERPINI1
ENSG00000172403	91.4876	-2.34303	0.829672	-2.82404	0.00474222	0.18892	SYNPO2
ENSG00000137500	551.023	-0.864002	0.306143	-2.82222	0.00476925	0.189396	CCDC90B
ENSG00000134108	752.589	-0.848998	0.3009	-2.82153	0.00477957	0.189396	ARL8B
ENSG00000087263	476.621	-0.633362	0.224741	-2.81819	0.00482958	0.189744	OGFOD1
ENSG00000138347	12.9637	-2.26372	0.803705	-2.8166	0.00485347	0.190308	MYPN
ENSG00000124143	18.122	-1.98051	0.703347	-2.81583	0.00486517	0.190391	ARHGAP40
ENSG00000155324	316.698	-2.19447	0.780283	-2.8124	0.00491735	0.19168	GRAMD2B
ENSG00000236871	78.9602	-1.01184	0.359901	-2.81143	0.00493216	0.191882	LINC00106
ENSG00000123243	12.6365	-2.81865	1.00312	-2.80987	0.0049562	0.192442	ITIH5
ENSG00000078725	11.612	-1.92502	0.685892	-2.80659	0.0050069	0.193116	BRINP1
ENSG00000256029	110.723	-5.45949	1.94536	-2.80641	0.00500967	0.193116	NA
ENSG00000165194	207.525	-2.2552	0.804436	-2.80346	0.00505577	0.194394	PCDH19
ENSG00000184860	154.695	-1.13758	0.405863	-2.80287	0.00506504	0.194394	SDR42E1
ENSG00000205832	16.0266	-1.48317	0.529949	-2.7987	0.00513091	0.196543	C16orf96
ENSG00000145604	881.865	-1.23989	0.443363	-2.79655	0.00516514	0.197475	SKP2
ENSG00000100678	15.5673	-1.87599	0.671413	-2.79409	0.00520453	0.198244	SLC8A3
ENSG00000173200	52.3738	-1.90687	0.683842	-2.78847	0.00529578	0.200273	PARP15
ENSG00000223382	10.209	-2.96623	1.06421	-2.78726	0.00531553	0.200433	LINC01778
ENSG00000138356	170.27	-0.878078	0.315153	-2.7862	0.00533308	0.200433	AOX1
ENSG00000090530	417.399	-0.972763	0.349343	-2.78455	0.00536014	0.200693	P3H2
ENSG00000154040	216.522	-1.02879	0.369638	-2.78322	0.00538216	0.200763	CABYR
ENSG00000230596	4.63342	-3.00135	1.07966	-2.77989	0.0054377	0.201326	GPAA1P2
ENSG00000080546	440.777	-0.776107	0.279423	-2.77753	0.00547733	0.201481	SESN1
ENSG00000077092	12.2343	-1.62623	0.585559	-2.77724	0.00548235	0.201481	RARB
ENSG00000019186	15.5524	-1.95773	0.705563	-2.77471	0.00552511	0.202558	CYP24A1
ENSG00000126562	89.9874	-1.71744	0.619054	-2.7743	0.00553199	0.202558	WNK4
ENSG00000154153	199.08	-1.27196	0.459021	-2.77102	0.00558812	0.203514	RETREG1
ENSG00000166342	63.5339	-6.17311	2.22777	-2.77098	0.00558875	0.203514	NETO1
ENSG00000239264	1627.73	-1.19073	0.430203	-2.76783	0.00564309	0.204744	TXNDC5
ENSG00000126773	1580.51	-1.43611	0.519322	-2.76536	0.00568603	0.205246	PCNX4
ENSG00000169855	828.834	-1.80655	0.653588	-2.76405	0.0057089	0.205246	ROBO1
ENSG00000233639	6.68724	-4.40964	1.59542	-2.76394	0.00571088	0.205246	PANTR1
ENSG00000172995	4.19478	-3.6001	1.30333	-2.76223	0.00574072	0.205246	ARPP21
ENSG00000245750	44.8491	-3.06483	1.10981	-2.76159	0.00575209	0.205246	DRAIC
ENSG00000163531	829.442	-0.872507	0.316452	-2.75715	0.00583069	0.207026	NFASC
ENSG00000131724	788.375	-0.942261	0.341918	-2.75581	0.00585468	0.207441	IL13RA1
ENSG00000137573	916.815	-2.22803	0.808799	-2.75474	0.00587384	0.207441	SULF1
ENSG00000226904	3.53295	-3.31399	1.20351	-2.7536	0.00589444	0.207441	NA
ENSG00000077420	167.659	-1.59767	0.580377	-2.75282	0.00590852	0.207569	APBB1IP
ENSG00000250786	169.849	-1.33369	0.484816	-2.75092	0.00594282	0.20804	SNHG18
ENSG00000136068	4281.24	-0.826716	0.300679	-2.74949	0.00596879	0.208583	FLNB
ENSG00000285547	6.32946	-2.3335	0.851066	-2.74186	0.00610932	0.211637	NA
ENSG00000169247	7.01098	-2.59805	0.947878	-2.74091	0.0061269	0.211878	SH3TC2
ENSG00000226859	2.67839	-3.49555	1.27556	-2.7404	0.0061365	NA	NA
ENSG00000133063	3.25403	-4.19933	1.53464	-2.73637	0.00621209	NA	CHIT1
ENSG00000277639	17.846	-1.86437	0.682226	-2.73277	0.00628036	0.215427	LOC105371267
ENSG00000123977	4.29569	-2.81761	1.03153	-2.73147	0.00630524	0.215427	DAW1
ENSG00000137962	850.86	-1.06536	0.390212	-2.73021	0.00632933	0.215611	ARHGAP29
ENSG00000109171	1031.09	-1.57238	0.576425	-2.72781	0.00637558	0.215978	SLAIN2
ENSG00000172667	1247.22	-1.0347	0.379781	-2.72446	0.00644071	0.216138	ZMAT3
ENSG00000124762	7234.44	-0.766354	0.281291	-2.72442	0.00644153	0.216138	CDKN1A
ENSG00000164237	1069.3	-1.7169	0.630238	-2.72422	0.00644541	0.216138	CMBL
ENSG00000115364	832.975	-1.17051	0.42996	-2.72238	0.00648131	0.216977	MRPL19
ENSG00000146938	59.5268	-3.08435	1.13529	-2.7168	0.00659167	0.218754	NLGN4X
ENSG00000154548	94.0612	-0.918933	0.338305	-2.71628	0.00660197	0.218754	SRSF12
ENSG00000118515	190.969	-1.56199	0.575714	-2.71313	0.00666517	0.219807	SGK1
ENSG00000049618	2555.12	-1.73667	0.64042	-2.71176	0.00669262	0.22027	ARID1B
ENSG00000141458	1123	-0.560883	0.206882	-2.71113	0.00670542	0.22027	NPC1
ENSG00000154928	17.1285	-1.96009	0.723072	-2.71079	0.00671238	0.22027	EPHB1
ENSG00000157064	70.7397	-2.04694	0.755313	-2.71005	0.0067273	0.220396	NMNAT2
ENSG00000186973	9.17001	-3.47218	1.28148	-2.70951	0.00673836	0.220396	FAM183A
ENSG00000065154	739.738	-0.596728	0.220383	-2.70769	0.00677541	0.220525	OAT
ENSG00000163520	22.0737	-3.21537	1.18771	-2.7072	0.00678539	0.220525	FBLN2
ENSG00000136021	1708.59	-1.7527	0.647525	-2.70677	0.00679413	0.220525	SCYL2
ENSG00000104093	2707.88	-1.84648	0.682213	-2.7066	0.00679764	0.220525	DMXL2
ENSG00000083290	780.915	-0.842833	0.311906	-2.7022	0.0068882	0.222376	ULK2
ENSG00000138071	3036.13	-0.737298	0.272978	-2.70094	0.00691444	0.222502	ACTR2
ENSG00000105290	239.054	-1.87404	0.694493	-2.69843	0.00696674	0.223359	APLP1
ENSG00000104361	279.379	-1.2184	0.451634	-2.69777	0.00698058	0.223359	NIPAL2
ENSG00000142765	144.913	-0.948534	0.351633	-2.69751	0.00698592	0.223359	SYTL1
ENSG00000240219	8.06567	-2.42811	0.900455	-2.69654	0.00700643	0.223656	NA
ENSG00000173230	2345.25	-0.914959	0.339614	-2.69412	0.00705753	0.224567	GOLGB1
ENSG00000115946	283.067	-0.664523	0.246706	-2.69358	0.00706887	0.224569	PNO1
ENSG00000100298	16.1766	-3.33072	1.23727	-2.69199	0.00710272	0.225285	APOBEC3H
ENSG00000142661	5.96749	-2.95608	1.09938	-2.68885	0.00716982	0.226691	MYOM3
ENSG00000134308	3372.46	-0.580533	0.216023	-2.68736	0.00720191	0.227022	YWHAQ
ENSG00000009413	1230.43	-1.10894	0.41266	-2.68731	0.00720307	0.227022	REV3L
ENSG00000115464	3290	-1.37122	0.510894	-2.68396	0.00727559	0.228945	USP34
ENSG00000034677	857.188	-1.87682	0.70029	-2.68006	0.00736094	0.231203	RNF19A
ENSG00000136052	257.561	-1.08797	0.406235	-2.67819	0.00740218	0.23143	SLC41A2
ENSG00000180875	29.9543	-2.45148	0.916166	-2.67581	0.00745497	0.232156	GREM2
ENSG00000034713	727.843	-0.679564	0.254115	-2.67424	0.00748988	0.232547	GABARAPL2
ENSG00000217330	2.01051	-3.79542	1.42109	-2.67078	0.00756754	NA	NA
ENSG00000077274	46.2486	-1.28997	0.483358	-2.66877	0.00761291	0.234015	CAPN6
ENSG00000198734	6.02039	-3.27242	1.22751	-2.66591	0.00767811	0.235171	F5
ENSG00000106034	73.4647	-1.41753	0.531809	-2.66549	0.00768757	0.235171	CPED1
ENSG00000137699	6.81355	-3.48202	1.3068	-2.66453	0.00770955	0.235171	TRIM29
ENSG00000165646	5.44923	-2.09501	0.788005	-2.65862	0.00784611	0.237157	SLC18A2
ENSG00000153071	1327.2	-1.64746	0.619957	-2.65738	0.00787499	0.23767	DAB2
ENSG00000058729	225.941	-1.03606	0.390146	-2.65557	0.00791751	0.238231	RIOK2
ENSG00000287526	1.63383	-4.04623	1.52668	-2.65034	0.008041	NA	NA
ENSG00000135333	3.73783	-4.19011	1.58347	-2.64617	0.00814097	0.242476	EPHA7
ENSG00000169213	1183.43	-0.908942	0.343597	-2.64537	0.00816019	0.242476	RAB3B
ENSG00000172260	254.316	-1.52731	0.57747	-2.64483	0.0081733	0.242476	NEGR1
ENSG00000164924	5880.42	-0.565562	0.213873	-2.64438	0.00818396	0.242476	YWHAZ
ENSG00000120889	3868.37	-0.598461	0.226421	-2.64313	0.00821426	0.242759	TNFRSF10B
ENSG00000248599	2.30206	-3.99519	1.5116	-2.64302	0.00821705	NA	FLJ42969
ENSG00000204381	187.534	-1.10355	0.418509	-2.63685	0.0083679	0.245479	LAYN
ENSG00000182718	14218.2	-0.938568	0.356116	-2.63557	0.00839964	0.246048	ANXA2
ENSG00000167992	77.5946	-1.02904	0.390615	-2.6344	0.00842856	0.246329	VWCE
ENSG00000227110	13.3984	-1.40137	0.531993	-2.63418	0.00843398	0.246329	LMCD1-AS1
ENSG00000158555	184.21	-1.38828	0.52784	-2.63012	0.00853552	0.248192	GDPD5
ENSG00000138459	354.662	-0.764702	0.290866	-2.62905	0.00856231	0.248257	SLC35A5
ENSG00000091157	412.479	-0.857824	0.326582	-2.62667	0.00862237	0.248912	WDR7
ENSG00000273301	2.15829	-4.0123	1.52929	-2.62364	0.00869958	NA	NA
ENSG00000151233	863.491	-1.11818	0.426241	-2.62335	0.00870687	0.250987	GXYLT1
ENSG00000135862	5138.24	-1.054	0.402242	-2.62031	0.00878495	0.252257	LAMC1
ENSG00000177675	16.6454	-2.2335	0.852428	-2.62016	0.00878893	0.252257	CD163L1
ENSG00000155816	176.186	-1.03433	0.39513	-2.6177	0.0088525	0.253352	FMN2
ENSG00000235897	29.8499	-2.36331	0.903934	-2.61447	0.00893656	0.25466	TM4SF19-AS1
ENSG00000230749	6.66448	-1.92175	0.735226	-2.61381	0.00895376	0.254786	MEIS1-AS2
ENSG00000124491	12.2421	-3.57505	1.36822	-2.61292	0.00897733	0.255092	F13A1
ENSG00000145246	349.766	-1.02016	0.390512	-2.61235	0.00899211	0.255148	ATP10D
ENSG00000177595	1739.72	-0.902842	0.346049	-2.609	0.00908076	0.256203	PIDD1
ENSG00000078070	389.171	-1.07653	0.412857	-2.60751	0.00912034	0.256231	MCCC1
ENSG00000185483	151.647	-0.988152	0.379068	-2.6068	0.00913937	0.256404	ROR1
ENSG00000117143	857.298	-0.909808	0.349104	-2.60612	0.00915743	0.25655	UAP1
ENSG00000244245	70.6045	-2.81561	1.08101	-2.6046	0.00919807	0.257326	NA
ENSG00000104763	486.97	-0.546719	0.210194	-2.60103	0.00929451	0.258684	ASAH1
ENSG00000150756	167.723	-0.874148	0.336222	-2.59991	0.00932471	0.258684	ATPSCKMT
ENSG00000169756	1011.61	-0.819559	0.315393	-2.59853	0.00936238	0.258684	LIMS1
ENSG00000125434	390.079	-2.02172	0.778266	-2.59772	0.00938447	0.258684	SLC25A35
ENSG00000146197	36.2907	-1.51638	0.584069	-2.59623	0.00942531	0.258684	SCUBE3
ENSG00000153904	1544.29	-0.833974	0.321327	-2.59541	0.00944792	0.258684	DDAH1
ENSG00000166913	3190.44	-0.680458	0.262205	-2.59514	0.00945514	0.258684	YWHAB
ENSG00000153956	569.994	-0.643117	0.247859	-2.59469	0.00946751	0.258684	CACNA2D1
ENSG00000086967	61.7053	-1.84494	0.711172	-2.59423	0.00948036	0.258684	MYBPC2
ENSG00000087502	910.598	-1.15093	0.444023	-2.59205	0.00954048	0.259306	ERGIC2
ENSG00000162490	108.393	-1.66779	0.644038	-2.58958	0.0096093	0.259997	DRAXIN
ENSG00000078967	429.661	-2.1559	0.832724	-2.58897	0.00962623	0.259997	UBE2D4
ENSG00000114656	8.63351	-2.51008	0.969618	-2.58874	0.00963291	0.259997	CFAP92
ENSG00000049130	290.817	-1.00156	0.387206	-2.58664	0.00969173	0.261231	KITLG
ENSG00000136160	30.4425	-1.59325	0.616319	-2.5851	0.00973508	0.262045	EDNRB
ENSG00000164172	577.454	-0.647279	0.250859	-2.58025	0.00987298	0.263962	MOCS2
ENSG00000055813	18.7435	-2.13788	0.828872	-2.57926	0.0099012	0.263962	CCDC85A
ENSG00000154127	154.57	-0.979874	0.379962	-2.57887	0.00991232	0.263962	UBASH3B
ENSG00000174606	609.797	-1.58446	0.616444	-2.57032	0.0101603	0.268414	ANGEL2
ENSG00000154889	305.306	-0.937187	0.36483	-2.56883	0.0102042	0.26886	MPPE1
ENSG00000257267	334.546	-0.76368	0.29737	-2.56811	0.0102254	0.269062	ZNF271P
ENSG00000156006	3.5764	-3.25554	1.26938	-2.56468	0.0103271	0.270729	NAT2
ENSG00000082212	623.375	-0.904586	0.35272	-2.5646	0.0103295	0.270729	ME2
ENSG00000101019	620.684	-0.730937	0.285111	-2.5637	0.0103564	0.271076	UQCC1
ENSG00000177106	2781.77	-0.893367	0.348626	-2.56253	0.0103911	0.271363	EPS8L2
ENSG00000149571	21.1312	-1.93964	0.757698	-2.55991	0.0104699	0.27297	KIRREL3
ENSG00000198689	249.675	-0.722358	0.282637	-2.55578	0.010595	0.275215	SLC9A6
ENSG00000135966	818.503	-0.590301	0.230974	-2.5557	0.0105974	0.275215	TGFBRAP1
ENSG00000133816	1985.33	-1.65097	0.646223	-2.55479	0.0106251	0.275574	MICAL2
ENSG00000234776	17.8319	-3.08641	1.20848	-2.55396	0.0106506	0.275877	C11orf94
ENSG00000162614	543.161	-0.996845	0.391522	-2.54608	0.0108941	0.280586	NEXN
ENSG00000019102	2.71995	-4.32666	1.69991	-2.54523	0.0109206	NA	VSIG2
ENSG00000105974	1120.88	-1.29746	0.510562	-2.54125	0.0110458	0.281981	CAV1
ENSG00000138069	1073.35	-0.701616	0.276143	-2.54077	0.0110608	0.281981	RAB1A
ENSG00000183570	70.6168	-1.79526	0.706903	-2.53962	0.0110973	0.282309	PCBP3
ENSG00000152464	193.252	-1.0995	0.433014	-2.53917	0.0111117	0.282313	RPP38
ENSG00000044115	3556.39	-0.646043	0.254557	-2.53791	0.0111515	0.282532	CTNNA1
ENSG00000132840	182.057	-0.915883	0.361174	-2.53585	0.0112175	0.282614	BHMT2
ENSG00000136531	71.285	-2.05428	0.81017	-2.53562	0.0112249	0.282614	SCN2A
ENSG00000163898	186.886	-2.37426	0.93654	-2.53514	0.0112403	0.282614	LIPH
ENSG00000040199	397.487	-0.485553	0.19164	-2.53368	0.0112872	0.282614	PHLPP2
ENSG00000117152	37.2613	-2.47422	0.976637	-2.53341	0.011296	0.282614	RGS4
ENSG00000134775	197.483	-1.02417	0.404308	-2.53314	0.0113044	0.282614	FHOD3
ENSG00000237512	14.4153	-1.48297	0.58552	-2.53274	0.0113174	0.282614	UNC5B-AS1
ENSG00000249437	66.0723	-1.47272	0.581586	-2.53225	0.0113332	0.282614	NAIP
ENSG00000186226	3.45315	-4.34953	1.71782	-2.532	0.0113415	NA	LCE1E
ENSG00000092969	223.556	-1.17408	0.463749	-2.53172	0.0113504	0.282614	TGFB2
ENSG00000214688	2.00764	-4.10116	1.62042	-2.53092	0.0113763	NA	C10orf105
ENSG00000155636	118.553	-0.871199	0.344226	-2.53089	0.0113773	0.282614	RBM45
ENSG00000237471	11.7944	-2.23832	0.886155	-2.52588	0.0115408	0.284599	NA
ENSG00000104043	9.23021	-2.29198	0.90744	-2.52577	0.0115445	0.284599	ATP8B4
ENSG00000122786	7167.9	-1.64648	0.652042	-2.52511	0.0115663	0.284782	CALD1
ENSG00000181908	1.84555	-3.75272	1.48685	-2.52393	0.011605	NA	LINC02724
ENSG00000147536	866.368	-1.28616	0.51008	-2.52148	0.0116863	0.286321	GINS4
ENSG00000026751	31.2863	-1.96367	0.779092	-2.52046	0.0117202	0.286799	SLAMF7
ENSG00000138613	438.985	-1.5481	0.614682	-2.51853	0.0117845	0.287106	APH1B
ENSG00000259086	33.5429	-1.27724	0.507191	-2.51826	0.0117937	0.287106	NA
ENSG00000251460	1.88819	-4.08719	1.62331	-2.51782	0.0118083	NA	NA
ENSG00000227733	71.7547	-2.51813	1.00065	-2.51649	0.0118532	0.28758	LOC101927468
ENSG00000150760	1532.36	-1.33086	0.529073	-2.51545	0.011888	0.288073	DOCK1
ENSG00000169851	754.082	-4.26879	1.69753	-2.5147	0.0119133	0.288337	PCDH7
ENSG00000251257	41.2931	-1.52173	0.60544	-2.51343	0.0119565	0.288681	NA
ENSG00000198753	158.598	-1.00954	0.402047	-2.51101	0.0120388	0.28951	PLXNB3
ENSG00000145555	958.119	-1.18395	0.47156	-2.51071	0.012049	0.28951	MYO10
ENSG00000240399	44.6302	-2.08109	0.829501	-2.50885	0.0121126	0.290688	NA
ENSG00000101557	875.437	-0.719161	0.287082	-2.50507	0.0122427	0.293104	USP14
ENSG00000164938	1519.47	-1.11647	0.44593	-2.50369	0.0122906	0.293423	TP53INP1
ENSG00000233901	32.5765	-2.17157	0.868971	-2.49901	0.0124539	0.296026	LINC01503
ENSG00000182648	192.617	-1.87344	0.750192	-2.49728	0.0125149	0.296442	LINC01006
ENSG00000119185	543.546	-0.794259	0.318054	-2.49725	0.0125161	0.296442	ITGB1BP1
ENSG00000068366	925.934	-0.879433	0.352241	-2.49668	0.0125361	0.296464	ACSL4
ENSG00000115594	262.632	-1.03276	0.413704	-2.49638	0.0125468	0.296464	IL1R1
ENSG00000187672	28.9371	-1.11058	0.445111	-2.49505	0.0125938	0.296693	ERC2
ENSG00000164543	284.304	-0.793127	0.318076	-2.49351	0.0126487	0.297071	STK17A
ENSG00000114302	997.216	-0.674213	0.270427	-2.49314	0.0126619	0.297071	PRKAR2A
ENSG00000162618	105.336	-1.5777	0.632948	-2.49262	0.0126804	0.297153	ADGRL4
ENSG00000142185	8.07059	-2.42419	0.973688	-2.4897	0.0127852	0.298777	TRPM2
ENSG00000183735	993.431	-2.093	0.8407	-2.4896	0.0127888	0.298777	TBK1
ENSG00000112249	1917.63	-0.913604	0.367059	-2.48899	0.0128107	0.298802	ASCC3
ENSG00000279006	2.48718	-3.65714	1.47119	-2.48584	0.0129246	NA	NA
ENSG00000270149	183.283	-0.887453	0.357036	-2.48561	0.0129329	0.300596	NA
ENSG00000169490	446.929	-1.62408	0.653729	-2.48434	0.0129794	0.301324	TM2D2
ENSG00000114030	1118.98	-0.587353	0.236588	-2.4826	0.0130426	0.30244	KPNA1
ENSG00000102359	152.823	-1.44562	0.582664	-2.48105	0.0130996	0.303282	SRPX2
ENSG00000038295	21.7013	-2.37943	0.95963	-2.47952	0.0131558	0.303407	TLL1
ENSG00000106366	4697.16	-2.01564	0.813092	-2.47898	0.0131757	0.303407	SERPINE1
ENSG00000272498	3.25436	-2.58039	1.04102	-2.47871	0.013186	NA	NA
ENSG00000144895	1644.36	-2.01979	0.815947	-2.4754	0.0133088	0.305764	EIF2A
ENSG00000170558	1806.37	-0.873463	0.352993	-2.47445	0.0133443	0.305844	CDH2
ENSG00000086991	30.5874	-1.86928	0.755508	-2.47421	0.0133532	0.305844	NOX4
ENSG00000165055	571.466	-0.734097	0.296763	-2.47369	0.0133727	0.305844	METTL2B
ENSG00000125872	27.6924	-1.60363	0.648284	-2.47366	0.0133737	0.305844	LRRN4
ENSG00000110315	313.48	-0.616085	0.249217	-2.47208	0.0134331	0.30685	RNF141
ENSG00000196427	6.64303	-3.11607	1.26082	-2.47146	0.0134561	0.307025	NBPF4
ENSG00000246339	35.2186	-1.20702	0.488737	-2.46968	0.0135235	0.307434	EXTL3-AS1
ENSG00000065923	373.939	-1.05725	0.428247	-2.46878	0.0135576	0.307578	SLC9A7
ENSG00000138073	760.298	-1.28344	0.520651	-2.46507	0.0136987	0.310061	PREB
ENSG00000141428	153.849	-0.766636	0.311037	-2.46478	0.0137099	0.310061	C18orf21
ENSG00000133131	549.329	-0.894171	0.362854	-2.46427	0.0137293	0.310061	MORC4
ENSG00000172508	46.4562	-1.90695	0.774005	-2.46375	0.0137494	0.310162	CARNS1
ENSG00000174898	72.7009	-2.7272	1.1085	-2.46025	0.013884	0.312063	CATSPERD
ENSG00000168291	789.956	-0.601572	0.244709	-2.45831	0.0139592	0.313124	PDHB
ENSG00000143429	264.646	-0.782326	0.318346	-2.45747	0.0139919	0.313194	LSP1P5
ENSG00000038427	3332.74	-1.81705	0.739414	-2.45742	0.0139938	0.313194	VCAN
ENSG00000196628	1865.86	-1.68714	0.686704	-2.45686	0.0140157	0.313215	TCF4
ENSG00000288534	1296.01	-0.579824	0.236066	-2.45619	0.0140419	0.313215	TMX2-CTNND1
ENSG00000152952	3267.38	-1.0208	0.415728	-2.45544	0.0140712	0.313517	PLOD2
ENSG00000136153	2626.66	-1.14345	0.466022	-2.45365	0.0141416	0.314489	LMO7
ENSG00000161513	514.521	-1.23829	0.504734	-2.45336	0.0141528	0.314489	FDXR
ENSG00000049283	3.2438	-3.67871	1.5006	-2.45149	0.0142266	NA	EPN3
ENSG00000169019	122.099	-0.852194	0.347826	-2.45006	0.0142834	0.315027	COMMD8
ENSG00000158786	5.49037	-3.06655	1.25189	-2.44954	0.0143037	0.315027	PLA2G2F
ENSG00000271943	165.873	-0.848515	0.346553	-2.44844	0.0143476	0.315027	NA
ENSG00000111860	302.474	-1.09417	0.446958	-2.44803	0.0143638	0.315027	CEP85L
ENSG00000237441	180.73	-3.79138	1.54964	-2.44661	0.0144205	0.315027	RGL2
ENSG00000233791	7.46235	-3.15427	1.2893	-2.44651	0.0144249	0.315027	BTG2-DT
ENSG00000108599	624.485	-1.12231	0.458807	-2.44614	0.0144395	0.315027	AKAP10
ENSG00000160145	120.625	-0.963761	0.394217	-2.44475	0.0144953	0.315899	KALRN
ENSG00000188404	9.50287	-1.68504	0.689554	-2.44366	0.0145391	0.316054	SELL
ENSG00000163376	102.946	-1.42576	0.583716	-2.44255	0.0145839	0.316054	KBTBD8
ENSG00000076513	912.531	-0.655738	0.268516	-2.44208	0.014603	0.316054	ANKRD13A
ENSG00000069849	1254.61	-1.21999	0.499613	-2.44186	0.0146118	0.316054	ATP1B3
ENSG00000230453	582.549	-1.56905	0.642575	-2.44182	0.0146135	0.316054	ANKRD18B
ENSG00000166971	167.047	-0.660047	0.27048	-2.44029	0.0146756	0.317054	AKTIP
ENSG00000164674	19.3798	-0.98399	0.403549	-2.43834	0.0147548	0.318418	SYTL3
ENSG00000104450	332.798	-1.09834	0.450722	-2.43684	0.0148163	0.319142	SPAG1
ENSG00000043093	449.864	-0.82829	0.339922	-2.43671	0.0148217	0.319142	DCUN1D1
ENSG00000039560	1638.63	-1.59314	0.654076	-2.43571	0.0148627	0.319364	RAI14
ENSG00000049759	925.871	-0.910047	0.373842	-2.43431	0.0149203	0.319873	NEDD4L
ENSG00000289137	2.40263	-3.58919	1.47473	-2.4338	0.0149414	NA	NA
ENSG00000090863	2724.36	-0.498732	0.205096	-2.4317	0.015028	0.320464	GLG1
ENSG00000149547	1929.71	-0.676438	0.278211	-2.43139	0.0150412	0.320464	EI24
ENSG00000138018	506.88	-0.851115	0.350128	-2.43087	0.0150627	0.320549	SELENOI
ENSG00000138594	1041.25	-0.492677	0.202847	-2.42881	0.0151484	0.3216	TMOD3
ENSG00000160785	1465.17	-1.55203	0.640253	-2.42408	0.0153471	0.324178	SLC25A44
ENSG00000133872	1682.09	-0.588594	0.24291	-2.4231	0.0153887	0.324712	SARAF
ENSG00000088726	39.3846	-1.87393	0.774837	-2.41848	0.0155855	0.326786	TMEM40
ENSG00000167315	669.231	-0.847268	0.350432	-2.41778	0.0156153	0.327068	ACAA2
ENSG00000175928	33.3947	-2.74825	1.13746	-2.41612	0.0156867	0.328139	LRRN1
ENSG00000100979	276.821	-1.55164	0.642585	-2.41468	0.0157488	0.328139	PLTP
ENSG00000106688	68.5507	-1.29771	0.53921	-2.40669	0.016098	0.334259	SLC1A1
ENSG00000108799	854.631	-0.792158	0.32963	-2.40317	0.0162536	0.335717	EZH1
ENSG00000140416	5842.13	-1.75231	0.729355	-2.40255	0.0162811	0.335717	TPM1
ENSG00000137842	218.748	-1.27675	0.531801	-2.4008	0.0163593	0.336982	TMEM62
ENSG00000146950	192.036	-0.716052	0.298305	-2.4004	0.016377	0.336998	SHROOM2
ENSG00000171617	625.38	-1.43339	0.598159	-2.39634	0.0165598	0.33924	ENC1
ENSG00000197093	95.6481	-0.874768	0.365164	-2.39555	0.0165956	0.339392	GAL3ST4
ENSG00000136237	298.896	-1.51399	0.63217	-2.3949	0.0166248	0.339465	RAPGEF5
ENSG00000233695	35.0791	-1.60816	0.671966	-2.39322	0.0167011	0.339889	NA
ENSG00000163513	1098.09	-0.985277	0.41171	-2.39313	0.0167052	0.339889	TGFBR2
ENSG00000128791	686.416	-0.788311	0.329419	-2.39303	0.0167097	0.339889	TWSG1
ENSG00000159352	1585.01	-0.727732	0.30451	-2.38985	0.0168554	0.341897	PSMD4
ENSG00000105852	18.3675	-1.37719	0.576853	-2.38741	0.0169674	0.343697	PON3
ENSG00000196152	149.617	-0.70075	0.293548	-2.38717	0.0169787	0.343697	ZNF79
ENSG00000242791	5.30777	-3.68759	1.54566	-2.38576	0.0170437	0.344663	PFN2-AS1
ENSG00000149972	5.29198	-3.79818	1.59369	-2.38326	0.0171601	0.345311	CNTN5
ENSG00000188001	2.61133	-3.25366	1.36569	-2.38243	0.0171987	NA	TPRG1
ENSG00000246130	57.1693	-1.79291	0.752661	-2.3821	0.0172144	0.345311	LOC286059
ENSG00000184905	88.5789	-2.11077	0.88702	-2.37962	0.0173304	0.346943	TCEAL2
ENSG00000125266	373.677	-0.919359	0.386592	-2.37811	0.0174015	0.346943	EFNB2
ENSG00000147224	1362.69	-1.92088	0.808511	-2.37582	0.01751	0.347739	PRPS1
ENSG00000240710	1.51125	-3.8272	1.61187	-2.37438	0.0175787	NA	NA
ENSG00000171540	5.86375	-2.06138	0.868496	-2.37351	0.0176199	0.349224	OTP
ENSG00000178038	144.704	-0.747893	0.315569	-2.36998	0.0177889	0.351875	ALS2CL
ENSG00000245888	35.4819	-2.35688	0.996094	-2.36612	0.0179756	0.354246	NSMCE1-DT
ENSG00000007923	1466.5	-1.28699	0.543945	-2.36603	0.01798	0.354246	DNAJC11
ENSG00000100644	3567.56	-1.02088	0.431664	-2.36499	0.0180305	0.35433	HIF1A
ENSG00000143375	456.055	-1.46493	0.619462	-2.36485	0.0180376	0.35433	CGN
ENSG00000253721	11.2277	-7.10397	3.00474	-2.36426	0.0180663	0.354545	NA
ENSG00000187944	7.08934	-1.62305	0.686661	-2.36369	0.0180939	0.354736	C2orf66
ENSG00000203805	190.975	-1.28372	0.543278	-2.36292	0.0181316	0.354777	PLPP4
ENSG00000247699	3.37144	-4.28513	1.81358	-2.3628	0.0181375	NA	NA
ENSG00000127954	14.7752	-2.13565	0.904212	-2.3619	0.0181817	0.355297	STEAP4
ENSG00000135365	1064.29	-0.899429	0.380929	-2.36115	0.0182184	0.355297	PHF21A
ENSG00000100347	427.442	-0.943188	0.399721	-2.35961	0.018294	0.355297	SAMM50
ENSG00000143933	4327.24	-0.808502	0.342696	-2.35924	0.0183125	0.355297	CALM2
ENSG00000146476	289.878	-0.679652	0.288084	-2.35922	0.0183136	0.355297	ARMT1
ENSG00000049323	1034.42	-1.56859	0.664944	-2.35898	0.018325	0.355297	LTBP1
ENSG00000115306	7149.2	-0.655994	0.278086	-2.35896	0.0183262	0.355297	SPTBN1
ENSG00000225420	2.11884	-2.83522	1.2021	-2.35855	0.0183463	NA	LOC101928371
ENSG00000273841	372.975	-0.955207	0.40525	-2.35708	0.0184193	0.355742	TAF9
ENSG00000017797	1346.92	-0.734745	0.311729	-2.357	0.0184232	0.355742	RALBP1
ENSG00000165972	6.73911	-2.41703	1.02554	-2.35685	0.0184309	0.355742	CCDC38
ENSG00000103064	787.07	-0.76041	0.323065	-2.35374	0.0185856	0.357164	SLC7A6
ENSG00000164142	755.867	-2.58107	1.0968	-2.35327	0.0186092	0.357164	FHIP1A
ENSG00000168301	171.035	-1.14174	0.485183	-2.35321	0.0186122	0.357164	KCTD6
ENSG00000114480	639.517	-0.695706	0.295738	-2.35244	0.0186507	0.357559	GBE1
ENSG00000110880	3259.24	-0.944092	0.401986	-2.34857	0.0188457	0.359044	CORO1C
ENSG00000010282	7.58913	-3.296	1.40401	-2.34757	0.0188963	0.359044	HHATL
ENSG00000104549	554.288	-0.681864	0.290502	-2.34719	0.0189156	0.359044	SQLE
ENSG00000234147	17.4041	-1.49133	0.635382	-2.34713	0.0189184	0.359044	NA
ENSG00000161544	17.843	-1.29906	0.553526	-2.34688	0.0189316	0.359044	CYGB
ENSG00000204790	18.1103	-1.63401	0.696828	-2.34493	0.0190307	0.359286	LOC728877
ENSG00000151348	1508.93	-0.486108	0.207308	-2.34485	0.0190346	0.359286	EXT2
ENSG00000076043	689.019	-0.670421	0.285977	-2.34432	0.0190621	0.359286	REXO2
ENSG00000217576	5.56441	-4.33736	1.85116	-2.34305	0.0191267	0.359286	NA
ENSG00000099338	30.4441	-1.04365	0.445472	-2.3428	0.0191395	0.359286	CATSPERG
ENSG00000143479	306.302	-0.529459	0.226	-2.34274	0.0191428	0.359286	DYRK3
ENSG00000064886	3.4195	-3.4204	1.46006	-2.34265	0.0191474	NA	CHI3L2
ENSG00000095066	800.906	-1.23012	0.525214	-2.34214	0.0191737	0.359286	HOOK2
ENSG00000248596	41.2957	-1.43633	0.613656	-2.3406	0.0192526	0.360425	LOC643201
ENSG00000104237	2.13776	-3.44763	1.47364	-2.33954	0.0193077	NA	RP1
ENSG00000180834	117.253	-1.85997	0.795105	-2.33928	0.0193211	0.361368	MAP6D1
ENSG00000134042	4.08384	-2.35471	1.0086	-2.33463	0.0195628	0.36452	MRO
ENSG00000285991	3.76534	-3.99067	1.71065	-2.33283	0.0196569	0.365588	RAET1E
ENSG00000165102	1224.71	-0.516709	0.221548	-2.33227	0.0196864	0.365796	HGSNAT
ENSG00000042445	553.584	-0.819451	0.352278	-2.32615	0.0200106	0.369408	RETSAT
ENSG00000234284	60.0824	-0.994347	0.427824	-2.32419	0.0201151	0.370651	ZNF879
ENSG00000126460	26.0611	-2.10606	0.906945	-2.32215	0.020225	0.371301	PRRG2
ENSG00000152234	2983.74	-0.594511	0.256342	-2.31921	0.0203836	0.372357	ATP5F1A
ENSG00000120645	10.8879	-2.13455	0.920687	-2.31843	0.020426	0.372357	IQSEC3
ENSG00000175354	642.536	-1.5786	0.681042	-2.31793	0.0204533	0.372357	PTPN2
ENSG00000277406	131.943	-0.602768	0.260108	-2.31737	0.0204836	0.372357	NA
ENSG00000236017	237.328	-0.762077	0.329042	-2.31605	0.0205556	0.372903	NA
ENSG00000227811	33.7037	-0.813963	0.35151	-2.31562	0.0205792	0.372964	INKA2-AS1
ENSG00000220157	41.3352	-0.775498	0.334994	-2.31496	0.0206151	0.372964	NA
ENSG00000087274	3045.43	-0.764641	0.330485	-2.31369	0.0206845	0.373879	ADD1
ENSG00000076242	935.369	-0.954481	0.412663	-2.31298	0.0207238	0.373911	MLH1
ENSG00000114062	1594.47	-1.06959	0.462875	-2.31076	0.0208462	0.37529	UBE3A
ENSG00000065427	1030.01	-0.685766	0.296796	-2.31057	0.0208568	0.37529	KARS1
ENSG00000164188	13.0864	-2.92764	1.26737	-2.31001	0.0208875	0.375504	RANBP3L
ENSG00000240809	13.583	-1.24517	0.539426	-2.30833	0.0209809	0.375994	CAP1P1
ENSG00000237886	6.63001	-1.77992	0.771815	-2.30615	0.0211025	0.377665	NA
ENSG00000105928	417.895	-0.739274	0.320862	-2.30402	0.0212214	0.378905	GSDME
ENSG00000183943	508.513	-1.06532	0.462526	-2.30327	0.0212639	0.379191	PRKX
ENSG00000197614	484.39	-3.41014	1.4814	-2.30198	0.0213363	0.379561	MFAP5
ENSG00000101608	1954.2	-0.755911	0.328388	-2.30188	0.0213418	0.379561	MYL12A
ENSG00000241288	95.6032	-1.70342	0.740456	-2.30051	0.0214196	0.380604	LINC02614
ENSG00000137936	322.494	-1.36346	0.593107	-2.29884	0.0215139	0.380731	BCAR3
ENSG00000103769	1112.94	-0.563067	0.244936	-2.29884	0.0215141	0.380731	RAB11A
ENSG00000149256	247.295	-2.46847	1.07402	-2.29835	0.0215422	0.380744	TENM4
ENSG00000154767	1257.91	-0.908847	0.395605	-2.29736	0.0215984	0.381062	XPC
ENSG00000284642	49.4219	-2.17316	0.946748	-2.2954	0.0217104	0.381967	NA
ENSG00000196734	3.50861	-3.31055	1.44231	-2.29531	0.0217153	NA	LCE1B
ENSG00000148541	26.117	-1.42436	0.620608	-2.2951	0.0217273	0.381967	FAM13C
ENSG00000178568	328.743	-4.47585	1.95113	-2.29398	0.0217915	0.381967	ERBB4
ENSG00000146143	324.452	-0.942135	0.410794	-2.29345	0.0218223	0.381967	PRIM2
ENSG00000171793	1251.11	-0.497903	0.217193	-2.29245	0.0218796	0.382298	CTPS1
ENSG00000092531	497.472	-0.615318	0.26853	-2.29143	0.0219384	0.38299	SNAP23
ENSG00000147465	10.1401	-3.5783	1.56187	-2.29103	0.0219616	0.383059	STAR
ENSG00000133704	1566.48	-1.83502	0.802802	-2.28577	0.0222675	0.386701	IPO8
ENSG00000174792	4.32216	-2.37347	1.03873	-2.28497	0.0223147	0.386847	ODAPH
ENSG00000169499	370.557	-0.791274	0.346394	-2.28431	0.0223531	0.387175	PLEKHA2
ENSG00000110799	16.6504	-2.23115	0.977335	-2.28289	0.022437	0.387979	VWF
ENSG00000004468	10.302	-2.46699	1.08278	-2.27839	0.0227035	0.390341	CD38
ENSG00000269906	25.2819	-1.23745	0.543549	-2.2766	0.0228099	0.391269	NA
ENSG00000287110	24.834	-1.8246	0.802168	-2.27458	0.022931	0.392609	NA
ENSG00000070761	678.451	-1.32037	0.580576	-2.27425	0.022951	0.392609	CFAP20
ENSG00000111452	13.527	-5.63989	2.4801	-2.27406	0.0229624	0.392609	ADGRD1
ENSG00000078237	275.969	-1.12154	0.493616	-2.27208	0.0230815	0.393643	TIGAR
ENSG00000145147	2567.25	-1.3674	0.602168	-2.27079	0.0231597	0.393996	SLIT2
ENSG00000167904	213.896	-0.737483	0.325096	-2.26851	0.0232983	0.395634	TMEM68
ENSG00000255154	38.8907	-1.16297	0.512802	-2.26788	0.0233366	0.395928	HTD2
ENSG00000111716	3672.82	-0.686146	0.302591	-2.26757	0.0233553	0.395928	LDHB
ENSG00000134531	477.505	-1.22837	0.541926	-2.26668	0.02341	0.39644	EMP1
ENSG00000205060	488.036	-0.89404	0.39473	-2.26494	0.0235162	0.397209	SLC35B4
ENSG00000100764	1185.6	-0.895735	0.395673	-2.26383	0.0235846	0.397209	PSMC1
ENSG00000082196	49.5242	-1.81865	0.803587	-2.26316	0.0236257	0.397209	C1QTNF3
ENSG00000118680	2449.96	-0.672273	0.297443	-2.26018	0.0238103	0.399093	MYL12B
ENSG00000168427	3.90893	-2.58551	1.14404	-2.25998	0.0238226	0.399093	KLHL30
ENSG00000058335	9.21553	-1.50065	0.664543	-2.25817	0.0239352	0.400306	RASGRF1
ENSG00000081138	3.91881	-3.00218	1.33049	-2.25645	0.0240423	0.401087	CDH7
ENSG00000103061	286.108	-0.968591	0.429603	-2.25462	0.0241573	0.40179	SLC7A6OS
ENSG00000172890	798.025	-0.743791	0.329915	-2.25449	0.0241651	0.40179	NADSYN1
ENSG00000251073	1.82273	-3.71437	1.64852	-2.25316	0.0242491	NA	NUDT19P5
ENSG00000135720	2598.74	-1.61329	0.716503	-2.25162	0.024346	0.403451	DYNC1LI2
ENSG00000023909	305.442	-0.922545	0.409978	-2.25023	0.0244343	0.403906	GCLM
ENSG00000184110	9359.54	-1.0005	0.444688	-2.24989	0.0244559	0.403928	EIF3C
ENSG00000185946	657.667	-1.43278	0.637028	-2.24916	0.0245024	0.404144	RNPC3
ENSG00000175893	452.706	-1.2762	0.567485	-2.24886	0.0245214	0.404144	ZDHHC21
ENSG00000116704	329.023	-0.609823	0.271468	-2.24639	0.024679	0.405595	SLC35D1
ENSG00000243469	1.42435	-3.77908	1.68263	-2.24593	0.0247084	NA	RPL7P51
ENSG00000117226	118.204	-0.725975	0.323503	-2.24411	0.0248255	0.406618	GBP3
ENSG00000052723	676.477	-1.26636	0.564372	-2.24384	0.0248426	0.406618	SIKE1
ENSG00000213985	15.2049	-1.03716	0.462293	-2.24351	0.0248637	0.406618	NA
ENSG00000196975	508.411	-0.802226	0.357687	-2.24282	0.0249086	0.407017	ANXA4
ENSG00000259207	612.049	-0.893917	0.398676	-2.24222	0.0249474	0.407161	ITGB3
ENSG00000180152	2.54323	-2.48213	1.10797	-2.24024	0.025075	NA	XIAPP3
ENSG00000065534	1250.08	-1.13743	0.507763	-2.24008	0.025086	0.407787	MYLK
ENSG00000164442	1617	-0.705256	0.314948	-2.23928	0.025138	0.407937	CITED2
ENSG00000099960	15.1635	-2.92713	1.30811	-2.23767	0.0252427	0.408171	SLC7A4
ENSG00000182551	1063.91	-0.577018	0.257869	-2.23764	0.0252448	0.408171	ADI1
ENSG00000170006	108.346	-1.46465	0.654594	-2.23749	0.0252545	0.408171	TMEM154
ENSG00000057252	413.47	-0.79378	0.354854	-2.23692	0.0252916	0.408171	SOAT1
ENSG00000145703	60.1365	-1.96557	0.878779	-2.2367	0.0253057	0.408171	IQGAP2
ENSG00000135387	4615.14	-1.05155	0.470179	-2.23648	0.0253203	0.408171	CAPRIN1
ENSG00000182197	1032.74	-0.712258	0.318514	-2.23619	0.0253391	0.408171	EXT1
ENSG00000134516	357.945	-1.85641	0.830214	-2.23606	0.025348	0.408171	DOCK2
ENSG00000250303	27.1712	-1.31916	0.590149	-2.2353	0.0253976	0.408638	LINC02762
ENSG00000168615	1637.32	-0.749961	0.335564	-2.23492	0.0254223	0.408706	ADAM9
ENSG00000065882	894.812	-0.651658	0.291699	-2.23401	0.0254825	0.409014	TBC1D1
ENSG00000179242	70.9691	-2.4594	1.10118	-2.23343	0.0255209	0.409301	CDH4
ENSG00000257556	42.1789	-2.71775	1.21806	-2.23122	0.0256667	0.409988	NA
ENSG00000172766	382.873	-0.937701	0.420658	-2.22913	0.0258052	0.411541	NAA16
ENSG00000118308	9.5477	-3.31033	1.4858	-2.22798	0.0258821	0.411676	IRAG2
ENSG00000113273	400.093	-0.972742	0.436702	-2.22748	0.0259155	0.411676	ARSB
ENSG00000134242	57.5314	-1.54944	0.695771	-2.22694	0.0259515	0.411676	PTPN22
ENSG00000073711	479.036	-0.759469	0.341157	-2.22616	0.0260035	0.412064	PPP2R3A
ENSG00000171724	16.8321	-2.09972	0.943776	-2.22481	0.0260943	0.413116	VAT1L
ENSG00000179335	707.951	-0.496275	0.223182	-2.22364	0.0261728	0.413183	CLK3
ENSG00000182287	211.006	-0.527552	0.237296	-2.22318	0.0262038	0.413265	AP1S2
ENSG00000141367	4214.34	-0.519818	0.233854	-2.22283	0.0262274	0.413311	CLTC
ENSG00000169594	343.339	-0.938099	0.422269	-2.22157	0.0263127	0.413758	BNC1
ENSG00000167100	84.1504	-0.980258	0.441268	-2.22146	0.0263202	0.413758	SAMD14
ENSG00000134757	7.96924	-1.72162	0.775708	-2.21942	0.0264583	0.414326	DSG3
ENSG00000182923	352.207	-0.509477	0.229645	-2.21854	0.0265182	0.414613	CEP63
ENSG00000061273	1130.92	-0.871949	0.393334	-2.21682	0.0266355	0.41612	HDAC7
ENSG00000102038	1321.6	-0.738342	0.3332	-2.21591	0.0266976	0.416437	SMARCA1
ENSG00000239969	29.2403	-2.41127	1.08911	-2.21398	0.0268301	0.417849	NA
ENSG00000119771	409.455	-0.618569	0.279531	-2.21288	0.0269058	0.418603	KLHL29
ENSG00000230623	4.0642	-3.75169	1.69595	-2.21214	0.0269567	0.418603	NA
ENSG00000152620	420.926	-1.02398	0.463092	-2.21119	0.0270227	0.418603	NADK2
ENSG00000230490	26.3287	-2.27295	1.02798	-2.21108	0.0270305	0.418603	NA
ENSG00000136274	866.4	-1.46877	0.664345	-2.21085	0.0270462	0.418603	NACAD
ENSG00000048392	767.709	-1.14224	0.516704	-2.21062	0.027062	0.418603	RRM2B
ENSG00000112902	276.844	-1.87161	0.846845	-2.2101	0.027098	0.418669	SEMA5A
ENSG00000157224	417.638	-0.957456	0.433263	-2.20987	0.0271139	0.418669	CLDN12
ENSG00000091831	110.888	-3.97966	1.80125	-2.20938	0.027148	0.41887	ESR1
ENSG00000144218	127.097	-1.60512	0.726847	-2.20833	0.0272214	0.419678	AFF3
ENSG00000224004	3.36844	-2.09183	0.947462	-2.20783	0.0272562	NA	ATP5F1CP1
ENSG00000173221	205.754	-0.845428	0.382952	-2.20766	0.0272682	0.420074	GLRX
ENSG00000254427	27.2205	-2.72711	1.23561	-2.20709	0.0273077	0.420251	LINC02696
ENSG00000197608	291.294	-1.02599	0.46497	-2.20658	0.0273434	0.420251	ZNF841
ENSG00000107560	778.242	-1.80638	0.818656	-2.20652	0.0273477	0.420251	RAB11FIP2
ENSG00000140859	580.969	-1.48826	0.674672	-2.2059	0.0273908	0.420337	KIFC3
ENSG00000113522	1092.56	-0.860323	0.390091	-2.20544	0.0274233	0.420509	RAD50
ENSG00000134324	409.195	-0.943834	0.428015	-2.20514	0.0274442	0.420509	LPIN1
ENSG00000145029	193.838	-0.548501	0.249076	-2.20214	0.0276554	0.42272	NICN1
ENSG00000144583	110.227	-2.01393	0.914535	-2.20213	0.0276558	0.42272	MARCHF4
ENSG00000163071	316.167	-1.31051	0.595167	-2.20193	0.0276705	0.42272	SPATA18
ENSG00000005194	444.644	-0.702098	0.318877	-2.20178	0.0276806	0.42272	CIAPIN1
ENSG00000197329	830.597	-1.69389	0.769397	-2.20158	0.0276947	0.42272	PELI1
ENSG00000047249	531.107	-0.684456	0.311045	-2.20051	0.027771	0.423237	ATP6V1H
ENSG00000115380	1844.44	-1.68215	0.76472	-2.19969	0.0278287	0.423258	EFEMP1
ENSG00000170624	151.381	-2.21877	1.00899	-2.199	0.0278779	0.423286	SGCD
ENSG00000118971	478.415	-1.24444	0.566994	-2.1948	0.0281779	0.425854	CCND2
ENSG00000154678	163.051	-1.41287	0.643944	-2.1941	0.0282285	0.425972	PDE1C
ENSG00000139437	362.833	-0.652496	0.29776	-2.19135	0.0284264	0.427722	TCHP
ENSG00000108506	328.031	-0.99025	0.451957	-2.19103	0.0284497	0.427722	INTS2
ENSG00000176024	64.6648	-0.850242	0.388271	-2.18981	0.0285377	0.427722	ZNF613
ENSG00000198914	111.975	-1.56463	0.714899	-2.18861	0.0286253	0.428528	POU3F3
ENSG00000198844	30.6047	-2.60418	1.18995	-2.18848	0.0286345	0.428528	ARHGEF15
ENSG00000131969	50.1479	-1.22314	0.559384	-2.18658	0.0287729	0.429308	ABHD12B
ENSG00000103381	353.721	-0.574635	0.262986	-2.18504	0.0288859	0.430151	CPPED1
ENSG00000169435	40.4171	-1.32362	0.605796	-2.18493	0.0288941	0.430151	RASSF6
ENSG00000255152	28.2093	-4.75406	2.1774	-2.18337	0.0290089	0.430626	MSH5-SAPCD1
ENSG00000071282	694.027	-0.984022	0.450701	-2.18332	0.0290125	0.430626	LMCD1
ENSG00000145990	97.2649	-0.767697	0.351832	-2.182	0.0291094	0.431106	GFOD1
ENSG00000171631	11.3881	-1.93516	0.887125	-2.18139	0.0291549	0.43133	P2RY6
ENSG00000198668	1695.38	-0.54075	0.247914	-2.18121	0.0291682	0.43133	CALM1
ENSG00000243978	8.52675	-2.62729	1.20564	-2.17916	0.0293199	0.432884	RTL9
ENSG00000140836	1125.78	-0.55002	0.252429	-2.17891	0.0293385	0.432884	ZFHX3
ENSG00000117009	2.45366	-3.26569	1.49925	-2.17821	0.0293902	NA	KMO
ENSG00000100554	687.693	-1.00979	0.463921	-2.17664	0.0295073	0.434089	ATP6V1D
ENSG00000138061	505.546	-1.22064	0.561011	-2.17579	0.0295709	0.434383	CYP1B1
ENSG00000261996	3.91762	-1.88977	0.869016	-2.1746	0.0296599	0.434919	NA
ENSG00000168621	368.656	-2.03793	0.937259	-2.17435	0.0296785	0.434919	GDNF
ENSG00000259408	16.5053	-1.12574	0.517782	-2.17416	0.0296931	0.434919	NA
ENSG00000166454	610.095	-0.545745	0.251017	-2.17414	0.0296947	0.434919	ATMIN
ENSG00000136156	3370.7	-0.41427	0.190686	-2.17252	0.0298164	0.435932	ITM2B
ENSG00000214814	7.20853	-2.00604	0.924074	-2.17086	0.0299415	0.436726	FER1L6
ENSG00000198431	1791.66	-0.898302	0.413825	-2.17073	0.0299514	0.436726	TXNRD1
ENSG00000152078	378.52	-1.28346	0.591331	-2.17047	0.0299716	0.436726	TLCD4
ENSG00000112818	2.21144	-3.61699	1.66747	-2.16915	0.0300716	NA	MEP1A
ENSG00000198833	968.543	-0.579069	0.266968	-2.16906	0.0300781	0.437082	UBE2J1
ENSG00000246283	12.8404	-2.00105	0.923364	-2.16713	0.030225	0.437082	TTBK2-AS1
ENSG00000203965	200.285	-1.48377	0.684699	-2.16704	0.0302317	0.437082	EFCAB7
ENSG00000085117	265.604	-1.04089	0.480368	-2.16687	0.0302449	0.437082	CD82
ENSG00000164989	59.8158	-0.952448	0.439822	-2.16553	0.0303473	0.437082	CCDC171
ENSG00000161021	390.879	-1.79785	0.83038	-2.1651	0.0303804	0.437082	MAML1
ENSG00000237732	32.67	-2.61154	1.20676	-2.1641	0.0304565	0.437393	CT75
ENSG00000237854	196.268	-0.452289	0.209033	-2.16372	0.030486	0.437448	NA
ENSG00000101558	1245.14	-0.463291	0.214256	-2.16232	0.0305934	0.4382	VAPA
ENSG00000136521	383.189	-0.577919	0.267294	-2.16211	0.03061	0.4382	NDUFB5
ENSG00000028310	667.171	-0.568551	0.263206	-2.1601	0.0307653	0.439173	BRD9
ENSG00000151388	350.395	-1.2909	0.597671	-2.15988	0.0307822	0.439173	ADAMTS12
ENSG00000289168	7.06427	-2.53042	1.17158	-2.15983	0.0307857	0.439173	NA
ENSG00000131378	490.232	-0.835041	0.38679	-2.1589	0.0308579	0.439355	RFTN1
ENSG00000206199	1.86947	-3.22736	1.49502	-2.15874	0.0308706	NA	ANKUB1
ENSG00000248643	318.741	-1.23848	0.574087	-2.15731	0.0309813	0.439873	RBM14-RBM4
ENSG00000101871	393.027	-0.729142	0.337989	-2.1573	0.0309826	0.439873	MID1
ENSG00000213252	2.41644	-3.01959	1.39982	-2.15712	0.0309961	NA	LOC100422300
ENSG00000244509	980.677	-0.894991	0.415172	-2.15571	0.0311064	0.440498	APOBEC3C
ENSG00000128342	442.526	-1.07354	0.498017	-2.15562	0.0311131	0.440498	LIF
ENSG00000272908	14.5505	-1.46271	0.678729	-2.15507	0.0311561	0.440766	NA
ENSG00000164190	2418.53	-1.31574	0.61069	-2.15452	0.0311995	0.440871	NIPBL
ENSG00000228623	65.852	-1.94043	0.901183	-2.1532	0.0313029	0.441901	ZNF883
ENSG00000114547	3.35616	-2.70564	1.25671	-2.15295	0.0313227	NA	ROPN1B
ENSG00000166479	883.593	-1.05928	0.492306	-2.15166	0.0314242	0.442672	TMX3
ENSG00000181741	4.77147	-3.28968	1.52929	-2.15111	0.0314673	0.442878	NA
ENSG00000205592	82.9246	-2.38644	1.1095	-2.15091	0.0314833	0.442878	MUC19
ENSG00000101843	329.055	-0.498078	0.231729	-2.1494	0.0316028	0.443167	PSMD10
ENSG00000185305	240.909	-0.673468	0.313479	-2.14837	0.0316847	0.443522	ARL15
ENSG00000091317	1156.81	-0.454963	0.211772	-2.14836	0.0316849	0.443522	CMTM6
ENSG00000080824	16265.2	-0.860206	0.400502	-2.14782	0.0317282	0.44378	HSP90AA1
ENSG00000180015	36.4689	-1.0944	0.509598	-2.14757	0.0317479	0.44378	NA
ENSG00000120437	745.484	-1.0065	0.468876	-2.14663	0.0318227	0.443946	ACAT2
ENSG00000091490	859.722	-0.708414	0.330069	-2.14626	0.0318525	0.443946	SEL1L3
ENSG00000103479	1316.17	-0.741015	0.345261	-2.14625	0.0318532	0.443946	RBL2
ENSG00000166323	7.10646	-2.04112	0.951164	-2.14592	0.0318793	0.443946	C11orf65
ENSG00000185352	9.4788	-1.83157	0.854171	-2.14426	0.0320119	0.444453	HS6ST3
ENSG00000256124	25.3163	-1.04581	0.487724	-2.14426	0.0320122	0.444453	LINC01152
ENSG00000239713	118.839	-0.532273	0.248251	-2.14409	0.0320257	0.444453	APOBEC3G
ENSG00000244332	5.76544	-3.404	1.58776	-2.14389	0.0320415	0.444453	NA
ENSG00000160883	1.4919	-3.79649	1.77166	-2.1429	0.0321209	NA	HK3
ENSG00000080493	132.728	-0.939758	0.439324	-2.1391	0.0324276	0.448525	SLC4A4
ENSG00000131242	191.345	-1.20268	0.562617	-2.13765	0.0325449	0.448689	RAB11FIP4
ENSG00000174945	18.5962	-1.60939	0.752946	-2.13746	0.0325607	0.448689	AMZ1
ENSG00000110955	4565.78	-0.719802	0.336818	-2.13707	0.0325926	0.448689	ATP5F1B
ENSG00000118939	251.242	-0.727755	0.340569	-2.13688	0.032608	0.448689	UCHL3
ENSG00000168374	1969.46	-0.710576	0.332602	-2.13642	0.0326455	0.448689	ARF4
ENSG00000137563	867.558	-0.704598	0.329962	-2.1354	0.0327287	0.448983	GGH
ENSG00000162493	393.527	-0.650448	0.305104	-2.13189	0.0330159	0.451145	PDPN
ENSG00000154845	1164.55	-1.01861	0.477847	-2.13167	0.0330341	0.451145	PPP4R1
ENSG00000175575	340.398	-1.09509	0.514029	-2.1304	0.0331384	0.451145	PAAF1
ENSG00000228283	3.97151	-2.62436	1.23245	-2.12939	0.033222	0.451145	NA
ENSG00000167306	471.585	-0.842578	0.395787	-2.12887	0.0332654	0.451145	MYO5B
ENSG00000184056	76.0424	-0.849491	0.399152	-2.12824	0.0333174	0.451145	VPS33B
ENSG00000136828	370.734	-1.00656	0.473089	-2.12764	0.033367	0.451213	RALGPS1
ENSG00000182240	1479.43	-2.20975	1.03961	-2.12555	0.0335404	0.452236	BACE2
ENSG00000124333	529.295	-0.505472	0.237992	-2.1239	0.0336786	0.453181	VAMP7
ENSG00000101134	29.3986	-1.13568	0.535184	-2.12204	0.0338347	0.454189	DOK5
ENSG00000151693	609.576	-0.871638	0.410763	-2.122	0.0338379	0.454189	ASAP2
ENSG00000118985	943.092	-1.27154	0.599492	-2.12103	0.0339193	0.454931	ELL2
ENSG00000079101	3.0287	-2.51789	1.18766	-2.12005	0.0340018	NA	CLUL1
ENSG00000130347	177.982	-2.21387	1.04453	-2.1195	0.0340482	0.455172	RTN4IP1
ENSG00000112425	200.035	-1.70312	0.804013	-2.11827	0.0341522	0.455473	EPM2A
ENSG00000151116	290.613	-0.652153	0.307912	-2.11799	0.0341762	0.455473	UEVLD
ENSG00000260000	44.9005	-0.828101	0.391149	-2.1171	0.0342516	0.455473	NA
ENSG00000237523	54.6092	-0.704314	0.332683	-2.11707	0.0342536	0.455473	LINC00857
ENSG00000112559	44.5207	-1.18095	0.557942	-2.11661	0.0342927	0.455688	MDFI
ENSG00000125414	2.81039	-2.42059	1.14445	-2.11508	0.0344234	NA	MYH2
ENSG00000169857	522.87	-1.87795	0.888049	-2.11469	0.0344564	0.457253	AVEN
ENSG00000198618	381.084	-0.459426	0.217482	-2.11248	0.0346453	0.458863	NA
ENSG00000164619	13.9964	-2.23533	1.05848	-2.11183	0.034701	0.459276	BMPER
ENSG00000261303	13.2698	-2.87562	1.36232	-2.11082	0.0347876	0.459506	NA
ENSG00000011465	234.148	-2.08105	0.986145	-2.11029	0.0348336	0.4597	DCN
ENSG00000196177	241.544	-0.683904	0.324149	-2.10985	0.0348716	0.4597	ACADSB
ENSG00000213290	20.1031	-0.851673	0.403795	-2.10917	0.0349299	0.459856	PGK1P2
ENSG00000154734	370.447	-0.740041	0.350943	-2.10872	0.0349688	0.459856	ADAMTS1
ENSG00000214900	14.2423	-1.22177	0.579437	-2.10854	0.0349839	0.459856	LINC01588
ENSG00000142794	238.737	-0.847566	0.402033	-2.1082	0.0350139	0.459856	NBPF3
ENSG00000068971	348.689	-0.833359	0.395412	-2.10757	0.0350681	0.459856	PPP2R5B
ENSG00000151491	996.071	-0.896235	0.425392	-2.10684	0.0351311	0.460379	EPS8
ENSG00000103742	180.268	-0.828908	0.393632	-2.10579	0.0352223	0.460822	IGDCC4
ENSG00000178078	175.713	-1.05551	0.501385	-2.10518	0.0352756	0.461059	STAP2
ENSG00000237807	25.8784	-1.53118	0.727674	-2.10421	0.0353603	0.461864	LOC100507516
ENSG00000196083	324.669	-1.00178	0.476325	-2.10314	0.0354534	0.462351	IL1RAP
ENSG00000171914	568.676	-1.86191	0.887236	-2.09855	0.0358566	0.464386	TLN2
ENSG00000170275	3533.36	-0.427778	0.204115	-2.09577	0.036103	0.465313	CRTAP
ENSG00000135452	365.999	-0.618812	0.295487	-2.09421	0.0362411	0.465313	TSPAN31
ENSG00000124208	129.706	-1.71541	0.819306	-2.09374	0.0362835	0.465313	PEDS1-UBE2V1
ENSG00000099725	1118.65	-2.8775	1.37438	-2.09368	0.0362885	0.465313	PRKY
ENSG00000164307	613.361	-0.85681	0.40925	-2.09361	0.0362947	0.465313	ERAP1
ENSG00000137486	184.354	-1.06708	0.509706	-2.09353	0.0363019	0.465313	ARRB1
ENSG00000092820	2539.99	-0.538524	0.257329	-2.09274	0.0363723	0.465738	EZR
ENSG00000279110	2.74446	-3.13955	1.50065	-2.09212	0.0364274	NA	NA
ENSG00000157087	3.83274	-3.27991	1.56876	-2.09076	0.0365493	0.466075	ATP2B2
ENSG00000100902	766.898	-0.574733	0.275025	-2.08974	0.0366408	0.466075	PSMA6
ENSG00000285976	892.822	-0.554012	0.265112	-2.08973	0.036642	0.466075	PTP4A1
ENSG00000131236	3093.9	-1.02071	0.489335	-2.08591	0.0369865	0.46935	CAP1
ENSG00000248714	27.7054	-2.72024	1.30443	-2.08539	0.0370342	0.469563	NA
ENSG00000197136	2119.82	-1.43915	0.690249	-2.08497	0.0370722	0.469747	PCNX3
ENSG00000268500	2.5112	-3.46785	1.66341	-2.08479	0.0370885	NA	SIGLEC5
ENSG00000248587	15.4365	-1.94367	0.933296	-2.08258	0.0372894	0.471598	NA
ENSG00000104112	32.0943	-1.43642	0.689829	-2.08228	0.0373169	0.471647	SCG3
ENSG00000164330	165.312	-0.864697	0.415922	-2.07899	0.0376185	0.472905	EBF1
ENSG00000085415	649.992	-0.564135	0.271373	-2.07882	0.037634	0.472905	SEH1L
ENSG00000104321	16.0936	-1.18288	0.569113	-2.07846	0.0376673	0.472905	TRPA1
ENSG00000214455	227.242	-0.757971	0.364699	-2.07835	0.0376776	0.472905	NA
ENSG00000158125	9.1994	-1.69004	0.813668	-2.07706	0.037796	0.474093	XDH
ENSG00000129084	1075.16	-0.42822	0.206506	-2.07364	0.0381128	0.475466	PSMA1
ENSG00000283154	188.342	-0.741614	0.357737	-2.07307	0.0381657	0.475466	SCHIP1
ENSG00000002587	16.7784	-2.25433	1.08754	-2.07286	0.0381851	0.475466	HS3ST1
ENSG00000141298	691.051	-0.671791	0.324098	-2.0728	0.0381907	0.475466	SSH2
ENSG00000185070	490.662	-0.959345	0.462945	-2.07227	0.0382407	0.475775	FLRT2
ENSG00000132274	673.693	-1.15636	0.558178	-2.07167	0.0382963	0.476169	TRIM22
ENSG00000141424	895.064	-0.700163	0.338106	-2.07084	0.0383742	0.476571	SLC39A6
ENSG00000125787	6.74725	-2.79597	1.35078	-2.06989	0.0384626	0.477332	GNRH2
ENSG00000181192	621.869	-1.35476	0.654585	-2.06964	0.0384856	0.477332	DHTKD1
ENSG00000138772	575.261	-1.66252	0.80373	-2.06851	0.0385921	0.477781	ANXA3
ENSG00000169255	183.258	-0.706054	0.341377	-2.06825	0.0386163	0.477781	B3GALNT1
ENSG00000171840	13.036	-2.26534	1.09658	-2.06583	0.0388445	0.479869	NINJ2
ENSG00000165525	793.522	-0.638993	0.309449	-2.06494	0.0389289	0.479869	NEMF
ENSG00000172840	374.133	-1.16501	0.564237	-2.06476	0.0389461	0.479869	PDP2
ENSG00000233143	5.45828	-1.72967	0.837716	-2.06474	0.0389472	0.479869	NA
ENSG00000101751	315.592	-0.819275	0.396913	-2.06412	0.0390066	0.479869	POLI
ENSG00000099810	648.704	-0.664444	0.321927	-2.06396	0.0390218	0.479869	MTAP
ENSG00000289365	15.2479	-0.943654	0.457291	-2.06357	0.0390581	0.479869	NA
ENSG00000256977	26.9639	-1.97035	0.954911	-2.06339	0.0390758	0.479869	LIMS3
ENSG00000135632	553.006	-1.32473	0.642097	-2.06313	0.0391004	0.479869	SMYD5
ENSG00000117228	357.804	-0.934047	0.45275	-2.06305	0.0391076	0.479869	GBP1
ENSG00000167964	83.568	-0.917535	0.444968	-2.06203	0.0392053	0.480295	RAB26
ENSG00000153767	183.149	-0.505812	0.245316	-2.06188	0.0392195	0.480295	GTF2E1
ENSG00000198836	975.643	-0.704765	0.342013	-2.06064	0.0393376	0.480904	OPA1
ENSG00000152779	9.08447	-1.73242	0.840994	-2.05997	0.0394013	0.480904	SLC16A12
ENSG00000287480	13.3458	-1.24579	0.604892	-2.05952	0.0394447	0.480914	NA
ENSG00000286156	122.462	-0.615853	0.299135	-2.05878	0.0395155	0.481362	NA
ENSG00000134297	35.4721	-0.790998	0.384289	-2.05834	0.0395574	0.481362	PLEKHA8P1
ENSG00000147912	304.516	-1.4718	0.715464	-2.05712	0.0396742	0.481362	FBXO10
ENSG00000116473	464.989	-0.460694	0.223971	-2.05693	0.0396928	0.481362	RAP1A
ENSG00000151892	539.143	-1.4071	0.68412	-2.05681	0.0397047	0.481362	GFRA1
ENSG00000196187	596.66	-0.500892	0.243683	-2.0555	0.0398303	0.482025	TMEM63A
ENSG00000123178	246.616	-1.00363	0.488359	-2.05511	0.0398685	0.482025	SPRYD7
ENSG00000164073	790.45	-1.74304	0.848177	-2.05504	0.0398749	0.482025	MFSD8
ENSG00000166845	326.911	-0.896618	0.436321	-2.05495	0.0398837	0.482025	C18orf54
ENSG00000122042	467.851	-0.64764	0.315232	-2.05448	0.0399288	0.482025	UBL3
ENSG00000136114	242.813	-0.536449	0.261332	-2.05275	0.0400967	0.48309	THSD1
ENSG00000277734	5.46462	-2.22705	1.08571	-2.05123	0.0402447	0.483494	TRAC
ENSG00000244694	81.2069	-1.65676	0.807949	-2.05058	0.0403081	0.483964	PTCHD4
ENSG00000141431	22.0137	-1.60124	0.781666	-2.04849	0.0405117	0.485394	ASXL3
ENSG00000253251	87.7748	-1.64581	0.803488	-2.04833	0.0405272	0.485394	SHLD3
ENSG00000129566	493.749	-0.681018	0.332505	-2.04815	0.0405456	0.485394	TEP1
ENSG00000135636	189.097	-1.41644	0.691724	-2.04769	0.0405903	0.485394	DYSF
ENSG00000136044	586.56	-0.718832	0.351058	-2.04761	0.0405978	0.485394	APPL2
ENSG00000081087	804.056	-1.22041	0.596206	-2.04696	0.0406617	0.485867	OSTM1
ENSG00000169432	115.365	-1.1619	0.567797	-2.04632	0.0407245	0.486034	SCN9A
ENSG00000188549	348.657	-1.47692	0.721886	-2.04591	0.0407648	0.486224	CCDC9B
ENSG00000172940	1.36476	-2.86466	1.40078	-2.04504	0.0408506	NA	SLC22A13
ENSG00000287542	145.655	-0.583826	0.285517	-2.0448	0.0408745	0.486658	HERC3
ENSG00000079459	736.654	-0.700752	0.342886	-2.04369	0.0409842	0.487673	FDFT1
ENSG00000173530	878.117	-0.690621	0.338359	-2.04109	0.0412422	0.489393	TNFRSF10D
ENSG00000119703	30.2113	-0.706014	0.34594	-2.04086	0.0412649	0.489393	ZC2HC1C
ENSG00000106799	668.315	-0.825275	0.404448	-2.0405	0.0413008	0.489393	TGFBR1
ENSG00000057019	2102.77	-0.708142	0.347227	-2.03942	0.0414079	0.490357	DCBLD2
ENSG00000177272	5.28624	-2.14325	1.05162	-2.03805	0.0415453	0.490633	KCNA3
ENSG00000014641	1015.42	-0.718109	0.352397	-2.03778	0.0415716	0.490633	MDH1
ENSG00000130940	322.127	-1.49818	0.735226	-2.03772	0.0415778	0.490633	CASZ1
ENSG00000286165	2.22335	-4.51579	2.21642	-2.03742	0.0416076	NA	NA
ENSG00000112697	2333.56	-0.716072	0.351494	-2.03723	0.0416272	0.490925	TMEM30A
ENSG00000173926	145.33	-0.781777	0.384115	-2.03527	0.0418238	0.491887	MARCHF3
ENSG00000101670	49.7014	-1.93293	0.949961	-2.03475	0.0418761	0.491887	LIPG
ENSG00000067082	1078.56	-0.584865	0.287472	-2.03451	0.0419004	0.491887	KLF6
ENSG00000177301	13.688	-1.73033	0.850725	-2.03395	0.0419566	0.491887	KCNA2
ENSG00000138663	414.467	-0.766966	0.377147	-2.0336	0.0419917	0.491887	COPS4
ENSG00000262454	98.3921	-1.14015	0.56093	-2.03261	0.042092	0.491888	MIR193BHG
ENSG00000224081	24.9402	-1.07411	0.529042	-2.0303	0.0423265	0.49337	SLC44A3-AS1
ENSG00000123983	1097.9	-0.59345	0.292404	-2.02955	0.0424019	0.493631	ACSL3
ENSG00000104611	511.898	-0.769169	0.379033	-2.02929	0.0424288	0.493656	SH2D4A
ENSG00000131069	540.086	-1.19771	0.590465	-2.02842	0.0425176	0.494259	ACSS2
ENSG00000135312	4.96479	-1.71986	0.848227	-2.0276	0.0426011	0.494794	HTR1B
ENSG00000249978	6.69946	-1.25683	0.620312	-2.02613	0.0427518	0.49579	TRGV7
ENSG00000119801	601.743	-0.864557	0.427014	-2.02465	0.0429028	0.496176	YPEL5
ENSG00000235660	39.2002	-2.25763	1.11525	-2.02433	0.0429364	0.496176	NA
ENSG00000287263	128.971	-1.05706	0.522691	-2.02234	0.0431414	0.497159	FLJ32255
ENSG00000163527	1955.74	-0.658304	0.32557	-2.02201	0.0431758	0.497159	STT3B
ENSG00000153157	126.422	-1.7329	0.857659	-2.0205	0.0433316	0.498338	SYCP2L
ENSG00000197603	1423.65	-1.10252	0.545914	-2.01958	0.0434265	0.498654	CPLANE1
ENSG00000067836	370.132	-0.692144	0.343004	-2.01789	0.0436029	0.498654	ROGDI
ENSG00000197170	854.968	-0.744232	0.36887	-2.0176	0.0436327	0.498654	PSMD12
ENSG00000145781	103.432	-0.814019	0.40362	-2.01679	0.0437172	0.498654	COMMD10
ENSG00000169064	8.25618	-2.57835	1.27861	-2.01653	0.043745	0.498654	ZBBX
ENSG00000226863	1.45685	-3.04535	1.51052	-2.01609	0.0437901	NA	NA
ENSG00000028116	212.376	-0.75218	0.373139	-2.01581	0.0438194	0.498654	VRK2
ENSG00000172331	158.079	-0.561158	0.278398	-2.01567	0.0438347	0.498654	BPGM
ENSG00000183580	434.308	-0.766173	0.380187	-2.01525	0.0438781	0.498707	FBXL7
ENSG00000100916	438.956	-1.48086	0.735044	-2.01465	0.0439412	0.498707	BRMS1L
ENSG00000174482	11.6436	-2.42881	1.20564	-2.01454	0.0439527	0.498707	LINGO2
ENSG00000100934	1151.17	-0.532856	0.264572	-2.01403	0.0440065	0.498707	SEC23A
ENSG00000159399	176.02	-0.99857	0.495878	-2.01374	0.0440369	0.498707	HK2
ENSG00000113360	1970.58	-1.10358	0.54851	-2.01195	0.044225	0.499333	DROSHA
ENSG00000177889	901.794	-0.485234	0.241225	-2.01154	0.0442682	0.499333	UBE2N
ENSG00000183723	706.508	-0.432845	0.215183	-2.01152	0.0442704	0.499333	CMTM4
ENSG00000197429	174.414	-1.02802	0.511162	-2.01115	0.0443095	0.499491	IPP
ENSG00000253125	3.85867	-3.14247	1.56305	-2.01047	0.0443815	0.499737	NA
ENSG00000248079	2.29416	-3.0923	1.5385	-2.00995	0.0444369	NA	NA
ENSG00000118705	3329.16	-0.530791	0.264108	-2.00975	0.0444575	0.499991	RPN2
ENSG00000135698	148.552	-0.585911	0.291598	-2.00931	0.0445044	0.499991	MPHOSPH6
ENSG00000119729	877.249	-0.653115	0.325347	-2.00745	0.0447022	0.501041	RHOQ
ENSG00000259969	7.65893	-1.40382	0.699377	-2.00724	0.0447237	0.501041	NA
ENSG00000108797	298.793	-0.784158	0.390799	-2.00655	0.0447972	0.501301	CNTNAP1
ENSG00000149313	381.164	-0.696577	0.347219	-2.00616	0.0448396	0.501302	AASDHPPT
ENSG00000085511	996.319	-0.980089	0.488559	-2.00608	0.0448476	0.501302	MAP3K4
ENSG00000119938	100.859	-0.961883	0.479773	-2.00487	0.0449766	0.50218	PPP1R3C
ENSG00000174231	794.605	-2.00707	1.00136	-2.00434	0.0450339	0.502215	PRPF8
ENSG00000104325	322.706	-0.646657	0.322661	-2.00414	0.0450554	0.502215	DECR1
ENSG00000133107	20.8674	-1.14147	0.5697	-2.00363	0.04511	0.502268	TRPC4
ENSG00000248919	229.873	-1.17746	0.587993	-2.0025	0.0452306	0.502268	ATP5MF-PTCD1
ENSG00000243701	232.995	-0.730217	0.364725	-2.0021	0.0452741	0.502268	DUBR
ENSG00000016864	541.447	-0.60291	0.30117	-2.00189	0.0452965	0.502268	GLT8D1
ENSG00000224259	29.4845	-2.09437	1.04622	-2.00184	0.0453016	0.502268	LINC01133
ENSG00000128829	1162.14	-0.663427	0.331674	-2.00024	0.0454747	0.503788	EIF2AK4
ENSG00000072832	32.7755	-1.34113	0.670625	-1.99983	0.045519	0.503998	CRMP1
ENSG00000128335	456.912	-0.657818	0.329167	-1.99843	0.0456698	0.505038	APOL2
ENSG00000255642	58.0455	-1.30019	0.65086	-1.99765	0.0457551	0.505038	NA
ENSG00000143195	804.47	-1.02901	0.515122	-1.99761	0.0457594	0.505038	ILDR2
ENSG00000185798	112.908	-0.528283	0.264568	-1.99677	0.0458499	0.505038	WDR53
ENSG00000286403	52.4345	-1.16519	0.583803	-1.99586	0.045949	0.505507	NA
ENSG00000288787	9.85247	-1.31588	0.659426	-1.99549	0.0459891	0.505507	NA
ENSG00000186994	24.2629	-1.42932	0.716365	-1.99524	0.046017	0.505507	KANK3
ENSG00000124783	1259.54	-0.632335	0.31695	-1.99506	0.0460359	0.505507	SSR1
ENSG00000268621	3.81921	-2.43823	1.22229	-1.99481	0.0460639	0.505535	IGFL2-AS1
ENSG00000213997	2.09749	-2.38147	1.1942	-1.9942	0.0461306	NA	NA
ENSG00000151239	872.421	-0.749243	0.375718	-1.99416	0.0461345	0.505721	TWF1
ENSG00000147065	4074.46	-0.746885	0.374591	-1.99387	0.0461663	0.505721	MSN
ENSG00000231638	4.92233	-1.78823	0.897088	-1.99337	0.0462209	0.505721	LUARIS
ENSG00000102001	7.39654	-1.64938	0.827735	-1.99264	0.0463011	0.505721	CACNA1F
ENSG00000173846	300.024	-0.793808	0.399036	-1.98931	0.0466667	0.508194	PLK3
ENSG00000151131	307.915	-1.26303	0.634954	-1.98917	0.0466821	0.508194	NOPCHAP1
ENSG00000144746	568.925	-0.590689	0.296996	-1.98888	0.0467143	0.508194	ARL6IP5
ENSG00000079257	116.632	-0.636559	0.32021	-1.98794	0.0468179	0.508764	LXN
ENSG00000168824	21.6837	-1.35163	0.680034	-1.98759	0.0468575	0.508917	NSG1
ENSG00000229743	9.15876	-3.06117	1.54069	-1.98689	0.0469347	0.509159	LINC01159
ENSG00000165985	4.16995	-2.55567	1.28697	-1.9858	0.0470554	0.5094	C1QL3
ENSG00000134440	1259.85	-0.639015	0.32187	-1.98532	0.0471091	0.50954	NARS1
ENSG00000106080	311.939	-0.636538	0.320692	-1.98489	0.0471568	0.50954	FKBP14
ENSG00000115009	12.0176	-1.91931	0.967021	-1.98476	0.0471707	0.50954	CCL20
ENSG00000197872	67.998	-1.07921	0.54382	-1.9845	0.0471999	0.509579	CYRIA
ENSG00000189292	4.80238	-2.9352	1.47944	-1.98399	0.0472574	0.509648	ALKAL2
ENSG00000136045	513.195	-0.509274	0.256798	-1.98317	0.0473489	0.509806	PWP1
ENSG00000238005	29.3819	-4.62058	2.33076	-1.98243	0.0474311	0.510311	LOC101927851
ENSG00000186409	111.907	-1.58996	0.802085	-1.98229	0.047447	0.510311	CCDC30
ENSG00000234155	1.55738	-2.81482	1.42027	-1.98189	0.0474913	NA	LINC02535
ENSG00000254505	63.8856	-2.12632	1.07401	-1.9798	0.0477263	0.512209	CHMP4A
ENSG00000153113	2217.17	-0.558203	0.282176	-1.97821	0.0479053	0.513043	CAST
ENSG00000114850	1478.04	-0.886753	0.44834	-1.97786	0.0479444	0.513043	SSR3
ENSG00000177462	2.15047	-2.88555	1.45902	-1.97774	0.0479582	NA	OR2T8
ENSG00000151332	364.652	-0.992291	0.501731	-1.97774	0.0479586	0.513043	MBIP
ENSG00000182048	13.1309	-2.30749	1.16696	-1.97735	0.0480025	0.513238	TRPC2
ENSG00000115919	2.83721	-2.72532	1.37881	-1.97657	0.0480904	NA	KYNU
ENSG00000109917	584.082	-0.522674	0.264577	-1.97551	0.0482105	0.514909	ZPR1
ENSG00000144642	459.028	-0.91339	0.462618	-1.97439	0.0483372	0.515709	RBMS3
ENSG00000143702	457.379	-0.752065	0.381512	-1.97127	0.0486927	0.517286	CEP170
ENSG00000018625	2.1873	-2.44104	1.23857	-1.97085	0.0487415	NA	ATP1A2
ENSG00000138768	886.627	-0.695523	0.353019	-1.97021	0.048814	0.517427	USO1
ENSG00000188452	8.21739	-1.72937	0.878214	-1.96919	0.0489311	0.517427	CERKL
ENSG00000165071	21.3164	-2.09067	1.0621	-1.96842	0.0490194	0.517427	TMEM71
ENSG00000108559	806.318	-0.799633	0.406456	-1.96733	0.0491452	0.517427	NUP88
ENSG00000101888	93.9282	-0.63021	0.320553	-1.96601	0.049298	0.517427	NXT2
ENSG00000122591	732.804	-0.668829	0.340357	-1.96508	0.049405	0.517427	FAM126A
ENSG00000162368	1077.87	-0.5939	0.302293	-1.96465	0.0494549	0.517427	CMPK1
ENSG00000184371	444.48	-1.18074	0.601066	-1.96441	0.0494831	0.517427	CSF1
ENSG00000257557	17.5223	-0.974054	0.495925	-1.96412	0.0495166	0.517427	NA
ENSG00000168036	4012.27	-0.580211	0.295511	-1.96342	0.0495978	0.517427	CTNNB1
ENSG00000125870	615.177	-0.633939	0.322906	-1.96323	0.0496193	0.517427	SNRPB2
ENSG00000253731	74.6053	-0.66311	0.337805	-1.963	0.0496466	0.517427	PCDHGA6
ENSG00000163449	29.1616	-1.34944	0.687543	-1.9627	0.0496808	0.517427	TMEM169
ENSG00000079482	138.861	-0.686584	0.349916	-1.96214	0.0497464	0.517427	OPHN1
ENSG00000171867	1793.54	-0.58656	0.298963	-1.96198	0.0497644	0.517427	PRNP
ENSG00000104643	275.251	-0.679999	0.346614	-1.96183	0.0497819	0.517427	MTMR9
ENSG00000224411	128.25	-0.739281	0.376919	-1.96138	0.0498344	0.517427	NA
ENSG00000184226	109.24	-0.859907	0.438427	-1.96135	0.0498385	0.517427	PCDH9
ENSG00000119630	99.5127	-1.3657	0.696378	-1.96114	0.0498622	0.517427	PGF
ENSG00000139209	12.9829	-1.59248	0.812023	-1.96113	0.0498638	0.517427	SLC38A4
ENSG00000143869	15.5234	-1.26587	0.645512	-1.96103	0.0498749	0.517427	GDF7
ENSG00000061794	492.673	-0.591561	0.301784	-1.96021	0.0499707	0.51815	MRPS35
ENSG00000122034	712.413	-0.526416	0.268657	-1.95944	0.0500618	0.518576	GTF3A
ENSG00000214376	20.5696	-0.988716	0.504821	-1.95855	0.0501661	0.518891	VSTM5
ENSG00000107796	3657.37	-1.30801	0.667939	-1.95829	0.0501966	0.518891	ACTA2
ENSG00000160307	15.6256	-1.39433	0.71231	-1.95748	0.0502916	0.518891	S100B
ENSG00000229739	49.8294	-1.85919	0.950184	-1.95667	0.0503866	0.518891	PDC-AS1
ENSG00000139625	548.745	-0.467026	0.238722	-1.95636	0.0504225	0.518891	MAP3K12
ENSG00000116761	51.6501	-0.654651	0.334673	-1.95609	0.0504541	0.518891	CTH
ENSG00000132357	237.559	-0.702854	0.359343	-1.95594	0.0504724	0.518891	CARD6
ENSG00000140839	3.39175	-1.85899	0.951085	-1.9546	0.0506301	NA	CLEC18B
ENSG00000186310	70.4681	-0.850649	0.435562	-1.95299	0.0508207	0.52014	NAP1L3
ENSG00000065150	2847.37	-0.663327	0.339711	-1.95262	0.0508642	0.52014	IPO5
ENSG00000100207	304.097	-0.923062	0.472764	-1.95248	0.0508813	0.52014	TCF20
ENSG00000115718	3.05034	-1.93362	0.990475	-1.95222	0.0509121	NA	PROC
ENSG00000212864	99.5701	-0.583867	0.299096	-1.95211	0.0509257	0.52014	RNF208
ENSG00000068878	1327.21	-0.714795	0.366219	-1.95183	0.0509588	0.52014	PSME4
ENSG00000129292	1072.23	-0.727447	0.372723	-1.95171	0.0509724	0.52014	PHF20L1
ENSG00000141668	3.55437	-3.03811	1.5578	-1.95026	0.0511452	0.52014	CBLN2
ENSG00000128606	49.3441	-1.31195	0.672786	-1.95002	0.0511735	0.52014	LRRC17
ENSG00000260193	15.8502	-1.24563	0.639099	-1.94905	0.0512899	0.520981	NA
ENSG00000261609	269.968	-0.760112	0.390106	-1.94847	0.0513584	0.521101	GAN
ENSG00000154451	42.5622	-2.43203	1.24819	-1.94844	0.0513624	0.521101	GBP5
ENSG00000165046	134.909	-0.478501	0.245788	-1.9468	0.0515583	0.521101	LETM2
ENSG00000119125	1.76405	-3.43806	1.76838	-1.94419	0.0518731	NA	GDA
ENSG00000144852	3.13786	-2.22196	1.14288	-1.94418	0.0518738	NA	NR1I2
ENSG00000279141	4.50219	-2.1025	1.0815	-1.94407	0.0518875	0.522897	LINC01451
ENSG00000078579	10.0719	-2.22332	1.1438	-1.94379	0.0519203	0.522897	FGF20
ENSG00000144810	2461.65	-2.04343	1.0516	-1.94316	0.0519964	0.523273	COL8A1
ENSG00000143228	792.543	-1.43154	0.736762	-1.94301	0.0520147	0.523273	NUF2
ENSG00000163637	330.396	-0.667883	0.343918	-1.94199	0.0521389	0.524018	PRICKLE2
ENSG00000123213	281.435	-0.664697	0.342446	-1.94103	0.0522548	0.524172	NLN
ENSG00000128567	115.196	-1.43773	0.741307	-1.93945	0.0524469	0.524172	PODXL
ENSG00000000003	338.599	-0.537696	0.277326	-1.93886	0.0525189	0.524205	TSPAN6
ENSG00000170634	52.7007	-0.55836	0.288049	-1.93842	0.0525719	0.524205	ACYP2
ENSG00000158428	1.09476	-3.2774	1.69079	-1.93839	0.052576	NA	CATIP
ENSG00000068784	279.968	-0.706483	0.364509	-1.93818	0.0526018	0.524205	SRBD1
ENSG00000151470	203.925	-1.20813	0.623462	-1.93778	0.0526504	0.524205	C4orf33
ENSG00000184203	557.592	-0.466364	0.240939	-1.93561	0.0529159	0.525174	PPP1R2
ENSG00000268658	32.6867	-1.19948	0.619794	-1.9353	0.052954	0.525174	LINC00664
ENSG00000253729	7994.77	-0.56996	0.294528	-1.93516	0.0529706	0.525174	PRKDC
ENSG00000179630	235.609	-1.0914	0.564042	-1.93496	0.0529946	0.525174	LACC1
ENSG00000170677	250.71	-0.719007	0.371739	-1.93417	0.0530918	0.525353	SOCS6
ENSG00000104756	729.887	-0.705046	0.364806	-1.93266	0.0532782	0.526152	KCTD9
ENSG00000188501	19.7976	-1.63268	0.844956	-1.93227	0.053326	0.526234	LCTL
ENSG00000144057	104.899	-1.48076	0.766496	-1.93186	0.0533774	0.526234	ST6GAL2
ENSG00000147364	669.125	-0.82608	0.427632	-1.93176	0.0533897	0.526234	FBXO25
ENSG00000265702	6.01663	-2.01763	1.0451	-1.93056	0.0535373	0.526622	LOC105371855
ENSG00000129083	1489.74	-0.575861	0.298338	-1.93023	0.0535782	0.526764	COPB1
ENSG00000144566	728.213	-0.474205	0.245728	-1.9298	0.0536315	0.527029	RAB5A
ENSG00000146648	1334.35	-0.548824	0.284553	-1.92873	0.0537648	0.527817	EGFR
ENSG00000139629	195.088	-0.760079	0.394092	-1.92868	0.0537704	0.527817	GALNT6
ENSG00000168811	46.7252	-0.970731	0.503452	-1.92815	0.0538365	0.527817	IL12A
ENSG00000153029	436.351	-0.71542	0.371135	-1.92765	0.0538983	0.527817	MR1
ENSG00000141376	429.541	-1.0074	0.522706	-1.92728	0.0539445	0.527817	BCAS3
ENSG00000105251	8.957	-2.7418	1.42285	-1.92698	0.0539819	0.527867	SHD
ENSG00000234222	15.5353	-2.87172	1.49304	-1.9234	0.0544293	0.530358	LIX1L-AS1
ENSG00000180287	25.6034	-2.04137	1.06143	-1.92322	0.054452	0.530358	PLD5
ENSG00000151883	437.433	-1.07439	0.55876	-1.92282	0.0545029	0.530358	PARP8
ENSG00000135766	502.835	-0.513355	0.267088	-1.92204	0.0546002	0.530527	EGLN1
ENSG00000138029	769.825	-0.525354	0.273483	-1.92097	0.0547354	0.530886	HADHB
ENSG00000082126	10.6055	-1.78234	0.927959	-1.92071	0.054768	0.530886	MPP4
ENSG00000198056	435.214	-0.933943	0.486457	-1.91989	0.0548722	0.531098	PRIM1
ENSG00000197471	7.15078	-1.8119	0.94417	-1.91904	0.0549793	0.531559	SPN
ENSG00000256325	5.43729	-1.62721	0.847971	-1.91894	0.0549917	0.531559	NA
ENSG00000061938	996.86	-0.639588	0.33339	-1.91843	0.0550559	0.531559	TNK2
ENSG00000116793	510.915	-0.549192	0.286359	-1.91785	0.0551306	0.531559	PHTF1
ENSG00000166938	690.537	-1.6917	0.882323	-1.91732	0.0551972	0.53166	DIS3L
ENSG00000121578	350.545	-0.508074	0.265204	-1.91578	0.0553928	0.532902	B4GALT4
ENSG00000072864	243.606	-0.56919	0.297116	-1.91571	0.0554014	0.532902	NDE1
ENSG00000272563	10.4662	-1.13266	0.591259	-1.91567	0.0554074	0.532902	NA
ENSG00000148677	623.731	-1.3879	0.724657	-1.91526	0.0554599	0.532902	ANKRD1
ENSG00000122862	472.7	-0.723473	0.377977	-1.91407	0.0556114	0.532941	SRGN
ENSG00000172175	489.656	-0.784248	0.409729	-1.91406	0.055612	0.532941	MALT1
ENSG00000102230	99.0283	-0.661317	0.345536	-1.91389	0.0556345	0.532941	PCYT1B
ENSG00000111348	9.42341	-1.41253	0.738091	-1.91376	0.0556512	0.532941	ARHGDIB
ENSG00000286239	26.9533	-1.68072	0.878709	-1.91272	0.0557841	0.53341	NA
ENSG00000086598	2676.73	-0.449469	0.235012	-1.91254	0.0558074	0.53341	TMED2
ENSG00000076706	5286.01	-0.499764	0.261413	-1.91178	0.0559045	0.533957	MCAM
ENSG00000267102	29.4228	-0.921278	0.481975	-1.91146	0.055945	0.533957	NA
ENSG00000163956	1503.2	-0.469306	0.245685	-1.9102	0.056108	0.534369	LRPAP1
ENSG00000235770	9.24968	-2.55575	1.3386	-1.90927	0.0562268	0.534369	LINC00607
ENSG00000273328	4.41557	-3.11289	1.63043	-1.90925	0.0562296	0.534369	NA
ENSG00000145817	436.512	-0.512263	0.268678	-1.90661	0.0565717	0.535042	YIPF5
ENSG00000250934	5.12545	-2.83404	1.48674	-1.90621	0.0566231	0.535042	NA
ENSG00000135838	39.0241	-1.22478	0.643102	-1.90449	0.0568458	0.536386	NPL
ENSG00000231536	2.12627	-2.81544	1.47876	-1.90392	0.0569209	NA	NA
ENSG00000226149	3.00685	-2.67855	1.40878	-1.90134	0.0572581	NA	NA
ENSG00000188921	242.403	-0.629722	0.331224	-1.9012	0.0572762	0.538483	HACD4
ENSG00000185274	6.8205	-1.4939	0.78611	-1.90037	0.0573839	0.538993	GALNT17
ENSG00000109083	225.929	-0.376441	0.198125	-1.90001	0.0574312	0.538993	IFT20
ENSG00000267279	14.2023	-1.18978	0.626302	-1.89969	0.0574738	0.538993	NA
ENSG00000134443	4.58172	-3.15353	1.66023	-1.89945	0.0575047	0.539029	GRP
ENSG00000274354	1.2705	-3.03444	1.59863	-1.89816	0.0576755	NA	NA
ENSG00000143149	634.698	-0.461229	0.242997	-1.89808	0.0576854	0.540468	ALDH9A1
ENSG00000287387	3.14229	-2.1565	1.13679	-1.89701	0.0578262	NA	NA
ENSG00000196586	1594.42	-0.704097	0.371178	-1.89692	0.0578381	0.541136	MYO6
ENSG00000169446	536.624	-0.487298	0.257035	-1.89585	0.0579805	0.541958	MMGT1
ENSG00000140995	1037.94	-1.82883	0.964895	-1.89536	0.0580443	0.542225	DEF8
ENSG00000171345	23.258	-2.26055	1.19294	-1.89495	0.0580996	0.542308	KRT19
ENSG00000116459	1115.37	-0.580682	0.306853	-1.89238	0.05844	0.544975	ATP5PB
ENSG00000138798	10.27	-1.51508	0.801169	-1.89108	0.0586133	0.54549	EGF
ENSG00000276203	30.8905	-1.89027	0.99969	-1.89085	0.0586441	0.54549	LOC642929
ENSG00000183783	8.2182	-5.78075	3.05732	-1.89079	0.0586519	0.54549	KCTD8
ENSG00000178235	4.83822	-3.09724	1.63816	-1.89068	0.0586675	0.54549	SLITRK1
ENSG00000165895	443.325	-1.0226	0.540906	-1.89053	0.058687	0.54549	ARHGAP42
ENSG00000109971	10765.3	-0.53693	0.284069	-1.89014	0.0587391	0.54572	HSPA8
ENSG00000169282	24.4359	-2.43099	1.28643	-1.88972	0.0587956	0.545736	KCNAB1
ENSG00000236018	1.98454	-2.59951	1.37616	-1.88896	0.0588974	NA	NA
ENSG00000181804	30.1682	-0.769517	0.407424	-1.88874	0.0589272	0.546497	SLC9A9
ENSG00000205517	424.424	-0.623801	0.330281	-1.8887	0.0589325	0.546497	RGL3
ENSG00000149218	303.344	-0.560778	0.296995	-1.88817	0.0590027	0.546894	ENDOD1
ENSG00000172795	816.937	-0.652208	0.345617	-1.88708	0.0591495	0.547052	DCP2
ENSG00000006125	3176.46	-0.451557	0.239386	-1.88631	0.0592526	0.547052	AP2B1
ENSG00000131730	4.00772	-2.74128	1.45348	-1.88601	0.0592931	0.547052	CKMT2
ENSG00000136731	2187.35	-0.591571	0.313689	-1.88585	0.0593146	0.547052	UGGT1
ENSG00000116741	52.3663	-1.43845	0.762859	-1.88561	0.0593479	0.547052	RGS2
ENSG00000122417	514.837	-0.859505	0.456008	-1.88484	0.0594508	0.54741	ODF2L
ENSG00000028839	192.984	-0.524875	0.278544	-1.88435	0.0595174	0.54741	TBPL1
ENSG00000169902	353.57	-0.838183	0.444901	-1.88398	0.0595682	0.54741	TPST1
ENSG00000198346	135.99	-0.553027	0.29372	-1.88284	0.0597223	0.547999	ZNF813
ENSG00000178537	178.217	-0.527884	0.280616	-1.88116	0.0599498	0.549058	SLC25A20
ENSG00000133026	3704.1	-0.711069	0.378053	-1.88087	0.0599893	0.549058	MYH10
ENSG00000165416	700.673	-0.45583	0.242378	-1.88066	0.060018	0.549058	SUGT1
ENSG00000084073	493.997	-0.460225	0.244746	-1.88041	0.0600517	0.549058	ZMPSTE24
ENSG00000139508	232.731	-0.74889	0.398276	-1.88033	0.0600631	0.549058	SLC46A3
ENSG00000278384	26.4094	-1.25506	0.667893	-1.87914	0.0602258	0.549537	NA
ENSG00000283445	2.159	-2.76104	1.46997	-1.87829	0.0603413	NA	NA
ENSG00000006747	61.3631	-1.90452	1.01399	-1.87824	0.0603481	0.550148	SCIN
ENSG00000186298	1595.16	-0.402279	0.214309	-1.87709	0.0605052	0.550824	PPP1CC
ENSG00000147316	385.514	-0.735725	0.39202	-1.87675	0.060552	0.550998	MCPH1
ENSG00000170100	579.841	-1.43434	0.764648	-1.87582	0.0606806	0.551664	ZNF778
ENSG00000185453	453.468	-0.941305	0.501991	-1.87514	0.0607731	0.552253	ZSWIM9
ENSG00000188283	136.361	-0.734034	0.391726	-1.87384	0.0609519	0.553626	ZNF383
ENSG00000226026	8.72643	-1.43234	0.764856	-1.87269	0.0611107	0.554309	RWDD3-DT
ENSG00000139433	606.328	-0.587423	0.313762	-1.8722	0.0611796	0.554469	GLTP
ENSG00000233008	7.80005	-2.12314	1.13418	-1.87196	0.0612118	0.554469	LOC101927560
ENSG00000107815	504.389	-1.4592	0.780244	-1.87018	0.0614587	0.555864	TWNK
ENSG00000140943	2531.81	-0.516981	0.276436	-1.87017	0.0614605	0.555864	MBTPS1
ENSG00000119139	1318.08	-0.778979	0.416769	-1.86909	0.0616105	0.556814	TJP2
ENSG00000174307	923.862	-0.761093	0.407523	-1.86761	0.0618168	0.557642	PHLDA3
ENSG00000172831	941.383	-0.628731	0.336652	-1.8676	0.0618182	0.557642	CES2
ENSG00000213071	16.8239	-1.05277	0.563754	-1.86743	0.061842	0.557642	LPAL2
ENSG00000163131	50.1511	-1.04207	0.558285	-1.86655	0.0619643	0.557986	CTSS
ENSG00000120256	802.414	-0.915652	0.490611	-1.86635	0.0619926	0.557989	LRP11
ENSG00000100342	235.115	-0.633134	0.339506	-1.86487	0.0621998	0.55911	APOL1
ENSG00000111670	599.501	-0.809782	0.434369	-1.86427	0.0622837	0.559598	GNPTAB
ENSG00000167325	3036.1	-0.741609	0.398124	-1.86276	0.0624958	0.560745	RRM1
ENSG00000170606	1566.78	-0.625067	0.335736	-1.86178	0.062634	0.561074	HSPA4
ENSG00000149577	511.415	-0.724945	0.389429	-1.86156	0.0626654	0.561074	SIDT2
ENSG00000162819	672.428	-0.542346	0.291459	-1.8608	0.0627727	0.561074	BROX
ENSG00000103512	49.1631	-1.12967	0.607169	-1.86055	0.0628073	0.561074	NOMO1
ENSG00000186812	424.258	-1.31471	0.706901	-1.85983	0.0629097	0.561487	ZNF397
ENSG00000274658	3.19356	-2.0462	1.10026	-1.85975	0.0629211	NA	TBC1D3JP
ENSG00000182022	426.281	-0.62976	0.339019	-1.85759	0.063227	0.563142	CHST15
ENSG00000259244	27.9282	-0.773461	0.416401	-1.85749	0.0632414	0.563142	NA
ENSG00000206527	652.985	-0.35804	0.192807	-1.85699	0.0633129	0.563142	HACD2
ENSG00000171492	169.093	-0.6511	0.350642	-1.85688	0.0633282	0.563142	LRRC8D
ENSG00000116171	616.964	-0.615567	0.331506	-1.85688	0.0633284	0.563142	SCP2
ENSG00000022277	845.405	-0.65914	0.355058	-1.85643	0.0633924	0.563337	RTF2
ENSG00000143162	622.593	-0.424866	0.228875	-1.85633	0.0634069	0.563337	CREG1
ENSG00000204779	7.13175	-1.25001	0.673739	-1.85533	0.0635496	0.563851	FOXD4L5
ENSG00000221887	115.774	-0.778169	0.419502	-1.85499	0.0635983	0.564031	HMSD
ENSG00000178425	357.369	-0.545106	0.293928	-1.85455	0.0636598	0.564326	NT5DC1
ENSG00000170445	1031.61	-0.406299	0.219107	-1.85434	0.0636902	0.564344	HARS1
ENSG00000121440	102.062	-1.12496	0.606773	-1.854	0.0637389	0.564525	PDZRN3
ENSG00000215012	351.64	-0.561729	0.303036	-1.85367	0.0637869	0.564652	RTL10
ENSG00000197249	4.08619	-1.86171	1.00512	-1.85222	0.0639938	0.565336	SERPINA1
ENSG00000159216	1357.36	-0.874307	0.472641	-1.84983	0.0643375	0.566822	RUNX1
ENSG00000125966	112.57	-0.823654	0.445529	-1.84871	0.0645	0.567731	MMP24
ENSG00000215695	74.8449	-0.741383	0.401071	-1.84851	0.0645292	0.567737	RSC1A1
ENSG00000087258	40.4062	-0.959887	0.519467	-1.84783	0.064627	0.567809	GNAO1
ENSG00000169895	725.89	-0.374267	0.202686	-1.84653	0.0648146	0.567809	SYAP1
ENSG00000137731	1.50916	-3.31387	1.79497	-1.8462	0.0648635	NA	FXYD2
ENSG00000151553	434.917	-0.662882	0.359142	-1.84574	0.0649305	0.567809	FHIP2A
ENSG00000040341	530.646	-0.793669	0.430009	-1.8457	0.0649352	0.567809	STAU2
ENSG00000267249	14.7593	-0.995764	0.539579	-1.84544	0.0649728	0.567809	NA
ENSG00000215529	2.58924	-1.89833	1.02971	-1.84356	0.065248	NA	EFCAB8
ENSG00000169991	383.759	-0.661376	0.358756	-1.84353	0.0652521	0.569551	IFFO2
ENSG00000102445	50.6669	-0.827969	0.449146	-1.84343	0.0652662	0.569551	RUBCNL
ENSG00000183644	4.16254	-2.07468	1.12555	-1.84327	0.0652902	0.569551	HOATZ
ENSG00000041357	1266.68	-0.566862	0.307551	-1.84315	0.0653072	0.569551	PSMA4
ENSG00000081154	1310.23	-0.592059	0.321303	-1.84268	0.0653758	0.569899	PCNP
ENSG00000232838	55.3725	-0.61539	0.334273	-1.84098	0.0656241	0.571473	PET117
ENSG00000254300	1.52812	-2.43253	1.32157	-1.84063	0.0656753	NA	LINC01111
ENSG00000250056	6.95914	-1.24292	0.675658	-1.83958	0.0658306	0.57176	LINC01018
ENSG00000171236	6.8449	-1.55854	0.847281	-1.83946	0.0658476	0.57176	LRG1
ENSG00000134243	1886.9	-0.648546	0.352628	-1.83918	0.0658894	0.571874	SORT1
ENSG00000114638	1.36474	-3.02522	1.64536	-1.83863	0.0659689	NA	UPK1B
ENSG00000017427	10.054	-2.46362	1.33997	-1.83856	0.06598	0.572331	IGF1
ENSG00000139793	483.205	-0.782635	0.425764	-1.83819	0.0660342	0.572331	MBNL2
ENSG00000137812	2007.87	-1.26202	0.686573	-1.83815	0.0660407	0.572331	KNL1
ENSG00000225383	8.99732	-1.23652	0.672771	-1.83795	0.0660692	0.572331	SFTA1P
ENSG00000078401	18.4986	-1.22068	0.66419	-1.83784	0.0660857	0.572331	EDN1
ENSG00000013561	322.8	-0.43983	0.239346	-1.83763	0.0661173	0.572356	RNF14
ENSG00000122507	127.798	-0.740786	0.403231	-1.83713	0.066191	0.572566	BBS9
ENSG00000013288	886.856	-0.461501	0.251283	-1.83658	0.0662718	0.572694	MAN2B2
ENSG00000272921	192.279	-0.467042	0.254408	-1.8358	0.0663869	0.573143	NA
ENSG00000144649	28.2977	-0.690135	0.376002	-1.83546	0.066438	0.573143	GASK1A
ENSG00000215580	63.738	-2.93629	1.60088	-1.83417	0.0666286	0.574037	BCORP1
ENSG00000050438	149.084	-1.51633	0.826935	-1.83367	0.0667026	0.574365	SLC4A8
ENSG00000139372	615.052	-0.541298	0.29524	-1.83341	0.066741	0.574365	TDG
ENSG00000122218	2517.65	-0.557416	0.304045	-1.83333	0.0667531	0.574365	COPA
ENSG00000032219	858.631	-1.30303	0.711186	-1.83219	0.0669232	0.575389	ARID4A
ENSG00000150722	10.5103	-1.35552	0.739898	-1.83204	0.0669455	0.575389	PPP1R1C
ENSG00000134504	239.765	-0.543559	0.296752	-1.83169	0.0669971	0.575389	KCTD1
ENSG00000175224	1577.13	-0.445012	0.242972	-1.83154	0.0670203	0.575389	ATG13
ENSG00000162407	212.54	-1.25941	0.68778	-1.83112	0.0670823	0.575389	PLPP3
ENSG00000102802	155.504	-1.08599	0.593117	-1.83098	0.0671032	0.575389	MEDAG
ENSG00000169607	772.874	-0.826134	0.451333	-1.83043	0.0671855	0.575513	CKAP2L
ENSG00000151327	424.185	-0.482991	0.263885	-1.83031	0.0672043	0.575513	FAM177A1
ENSG00000179603	7.69088	-1.88756	1.03199	-1.82905	0.0673914	0.575894	GRM8
ENSG00000268812	11.8189	-1.20111	0.65669	-1.82904	0.067394	0.575894	LIF-AS2
ENSG00000182983	445.409	-1.9933	1.09002	-1.82867	0.0674484	0.575894	ZNF662
ENSG00000101624	219.294	-0.694282	0.379708	-1.82846	0.0674802	0.575894	CEP76
ENSG00000275216	1.44689	-2.76297	1.51132	-1.82818	0.0675224	NA	NA
ENSG00000076641	746.155	-2.43006	1.32959	-1.82768	0.0675976	0.575976	PAG1
ENSG00000148690	348.57	-0.622809	0.340827	-1.82735	0.0676472	0.575976	FRA10AC1
ENSG00000111344	3.59004	-1.74987	0.957657	-1.82724	0.0676632	0.575976	RASAL1
ENSG00000015479	3061.32	-1.26115	0.690743	-1.82579	0.0678817	0.577174	MATR3
ENSG00000078618	1703.56	-0.72142	0.395148	-1.82569	0.0678963	0.577174	NRDC
ENSG00000166411	748.906	-0.400847	0.219578	-1.82554	0.0679199	0.577174	IDH3A
ENSG00000132429	84.29	-0.638641	0.349914	-1.82514	0.0679802	0.577214	POPDC3
ENSG00000083750	202.866	-1.06611	0.584132	-1.82512	0.0679826	0.577214	RRAGB
ENSG00000174640	136.841	-1.84624	1.01283	-1.82285	0.0683265	0.579534	SLCO2A1
ENSG00000136098	172.052	-0.596215	0.327223	-1.82205	0.0684481	0.579561	NEK3
ENSG00000152495	276.429	-0.594278	0.326186	-1.8219	0.0684705	0.579561	CAMK4
ENSG00000166147	7846.78	-1.13769	0.624632	-1.82137	0.0685509	0.579569	FBN1
ENSG00000164136	265.663	-2.65908	1.46034	-1.82086	0.0686275	0.579725	IL15
ENSG00000248572	2.03718	-3.38386	1.8589	-1.82036	0.0687048	NA	EGFLAM-AS2
ENSG00000186889	43.9953	-0.588969	0.323686	-1.81957	0.0688251	0.580942	TMEM17
ENSG00000232702	38.6342	-1.97645	1.08664	-1.81886	0.0689327	0.581308	NA
ENSG00000168952	46.1083	-0.946097	0.520659	-1.81711	0.0691996	0.582465	STXBP6
ENSG00000224668	6.58732	-2.02495	1.11444	-1.81701	0.0692151	0.582465	IPO8P1
ENSG00000285336	13.0688	-2.2617	1.24514	-1.81642	0.0693064	0.582558	LOC101928882
ENSG00000010030	122.019	-0.766021	0.421732	-1.81637	0.0693138	0.582558	ETV7
ENSG00000213066	392.156	-0.754788	0.41576	-1.81544	0.0694559	0.58326	CEP43
ENSG00000232645	8.2498	-1.19646	0.659211	-1.815	0.0695246	0.583591	LINC01431
ENSG00000162946	152.008	-0.681961	0.375843	-1.81448	0.0696032	0.583804	DISC1
ENSG00000058404	99.2505	-0.835497	0.460582	-1.814	0.0696773	0.583872	CAMK2B
ENSG00000042429	339.53	-0.624281	0.34422	-1.81361	0.0697381	0.583906	MED17
ENSG00000157399	28.3247	-0.913693	0.503877	-1.81332	0.0697818	0.583922	ARSL
ENSG00000152700	610.426	-0.427807	0.236013	-1.81265	0.0698866	0.583922	SAR1B
ENSG00000214279	65.0942	-0.728798	0.402231	-1.81189	0.0700035	0.584041	SCART1
ENSG00000133313	779.886	-0.549786	0.30346	-1.81173	0.0700284	0.584041	CNDP2
ENSG00000075239	742.979	-0.55196	0.304683	-1.81159	0.0700496	0.584041	ACAT1
ENSG00000114127	2666.93	-1.44409	0.797156	-1.81155	0.0700561	0.584041	XRN1
ENSG00000181061	773.992	-0.563496	0.311086	-1.81139	0.0700812	0.584041	HIGD1A
ENSG00000223756	13.7879	-1.49297	0.824313	-1.81117	0.070115	0.584041	TSSC2
ENSG00000236882	23.5978	-1.35096	0.745962	-1.81104	0.0701353	0.584041	LINC01554
ENSG00000122068	860.788	-0.632157	0.349187	-1.81037	0.0702385	0.584614	FYTTD1
ENSG00000185008	12.9306	-3.95562	2.18862	-1.80736	0.0707068	0.585612	ROBO2
ENSG00000150753	3087.3	-0.779113	0.431123	-1.80717	0.0707355	0.585612	CCT5
ENSG00000075292	1870.74	-0.76944	0.426218	-1.80527	0.071032	0.586847	ZNF638
ENSG00000111832	681.393	-0.652809	0.361761	-1.80453	0.071148	0.587074	RWDD1
ENSG00000196511	40.1266	-1.16164	0.64442	-1.80261	0.0714491	0.587862	TPK1
ENSG00000243323	4.9299	-1.37119	0.760794	-1.80232	0.0714954	0.587862	PTPRVP
ENSG00000038945	1.84972	-3.16864	1.75812	-1.80229	0.0715005	NA	MSR1
ENSG00000001461	942.823	-0.426876	0.236925	-1.80173	0.0715873	0.587862	NIPAL3
ENSG00000084754	2077.32	-0.616312	0.342082	-1.80165	0.0716009	0.587862	HADHA
ENSG00000134954	791.011	-0.616187	0.342167	-1.80084	0.0717287	0.587862	ETS1
ENSG00000181026	1113.96	-0.672546	0.373483	-1.80074	0.0717435	0.587862	AEN
ENSG00000170485	199.183	-0.617822	0.343393	-1.79917	0.071992	0.588977	NPAS2
ENSG00000167785	412.717	-1.58831	0.882883	-1.79901	0.0720176	0.588977	ZNF558
ENSG00000096968	204.2	-1.06027	0.589457	-1.79872	0.0720636	0.588977	JAK2
ENSG00000248781	2.16523	-2.13193	1.18559	-1.7982	0.0721456	NA	PSMC1P4
ENSG00000164929	73.4103	-1.83094	1.01846	-1.79775	0.0722167	0.589328	BAALC
ENSG00000070831	2754.19	-0.423158	0.235432	-1.79737	0.0722776	0.589328	CDC42
ENSG00000175161	3.56939	-3.21472	1.78859	-1.79736	0.0722791	0.589328	CADM2
ENSG00000206113	2.32102	-2.73868	1.52376	-1.79732	0.0722841	NA	CFAP99
ENSG00000125378	219.13	-0.728675	0.405469	-1.79711	0.0723174	0.589398	BMP4
ENSG00000139971	224.72	-1.11696	0.621723	-1.79656	0.0724054	0.589423	ARMH4
ENSG00000149485	1815.9	-0.516134	0.287294	-1.79654	0.0724092	0.589423	FADS1
ENSG00000118961	202.322	-0.656581	0.365589	-1.79596	0.0725016	0.589878	LDAH
ENSG00000159479	330.598	-0.537116	0.299109	-1.79572	0.0725397	0.589878	MED8
ENSG00000081019	231.972	-0.571235	0.318125	-1.79563	0.0725539	0.589878	RSBN1
ENSG00000138758	2353.69	-0.788683	0.439643	-1.79392	0.0728265	0.59137	SEPTIN11
ENSG00000186106	125.988	-0.751189	0.418864	-1.7934	0.0729096	0.591563	ANKRD46
ENSG00000107077	344.225	-0.747638	0.416941	-1.79315	0.0729486	0.591638	KDM4C
ENSG00000271984	1.85321	-3.71015	2.0694	-1.79287	0.072994	NA	NA
ENSG00000178965	3.92349	-1.95996	1.09337	-1.79258	0.0730398	0.591757	ERICH3
ENSG00000144891	24.8931	-1.18944	0.663805	-1.79185	0.0731563	0.592226	AGTR1
ENSG00000129038	1416.81	-1.02895	0.574672	-1.79049	0.073375	0.592727	LOXL1
ENSG00000236908	2.0669	-2.3613	1.31899	-1.79024	0.0734161	NA	NA
ENSG00000156709	322.747	-0.538271	0.300673	-1.79022	0.0734185	0.592786	AIFM1
ENSG00000224592	1.55439	-2.6338	1.47178	-1.78953	0.0735287	NA	NA
ENSG00000141179	186.042	-0.445234	0.248808	-1.78946	0.0735401	0.592786	PCTP
ENSG00000184254	142.546	-1.29863	0.725893	-1.789	0.0736141	0.592786	ALDH1A3
ENSG00000104415	63.1592	-1.23106	0.688153	-1.78893	0.0736258	0.592786	CCN4
ENSG00000162704	1293.82	-0.514358	0.287801	-1.7872	0.0739049	0.593185	ARPC5
ENSG00000197712	861.724	-1.10647	0.619161	-1.78705	0.0739295	0.593185	FAM114A1
ENSG00000116005	1095.34	-0.44091	0.246745	-1.78691	0.0739526	0.593185	PCYOX1
ENSG00000137845	1284.51	-0.557526	0.312028	-1.78678	0.0739725	0.593185	ADAM10
ENSG00000156463	50.5968	-1.09002	0.610272	-1.78613	0.0740789	0.593185	SH3RF2
ENSG00000224831	157.634	-0.687173	0.385011	-1.78481	0.0742918	0.593219	TMEM183BP
ENSG00000204604	143.72	-0.636679	0.356733	-1.78475	0.0743024	0.593219	ZNF468
ENSG00000229299	7.37023	-1.99442	1.11794	-1.78402	0.0744211	0.593369	NA
ENSG00000254612	37.925	-0.824884	0.462585	-1.78321	0.0745529	0.593369	DNAJB6P1
ENSG00000185272	31.8402	-0.885328	0.496549	-1.78296	0.0745927	0.593369	RBM11
ENSG00000166986	1784.17	-0.948412	0.53205	-1.78256	0.0746579	0.593369	MARS1
ENSG00000163297	276.46	-0.939359	0.527108	-1.7821	0.0747328	0.593369	ANTXR2
ENSG00000248092	321.292	-0.782426	0.439089	-1.78193	0.0747603	0.593369	NA
ENSG00000287579	2.7141	-1.8292	1.02667	-1.78168	0.0748022	NA	NA
ENSG00000249565	353.828	-0.690272	0.387566	-1.78104	0.0749053	0.593369	NA
ENSG00000103091	476.053	-0.533067	0.299339	-1.78081	0.0749429	0.593369	WDR59
ENSG00000167986	4032.35	-0.668859	0.375603	-1.78076	0.0749518	0.593369	DDB1
ENSG00000130684	598.524	-0.732666	0.411529	-1.78035	0.0750188	0.593369	ZNF337
ENSG00000138614	570.536	-0.562757	0.316102	-1.7803	0.0750262	0.593369	INTS14
ENSG00000246640	15.852	-1.06952	0.600777	-1.78022	0.0750397	0.593369	PICART1
ENSG00000152782	135.01	-0.659332	0.370373	-1.78018	0.075046	0.593369	PANK1
ENSG00000010379	6.97145	-2.03098	1.14135	-1.77946	0.0751638	0.593369	SLC6A13
ENSG00000176890	3389.69	-0.459399	0.258196	-1.77927	0.0751963	0.593369	TYMS
ENSG00000170365	913.966	-1.76093	0.989778	-1.77912	0.0752202	0.593369	SMAD1
ENSG00000162434	1792.05	-0.586997	0.329959	-1.779	0.0752399	0.593369	JAK1
ENSG00000111269	519.884	-0.472852	0.265826	-1.7788	0.0752722	0.593369	CREBL2
ENSG00000100266	806.036	-0.557948	0.313681	-1.77871	0.0752871	0.593369	PACSIN2
ENSG00000164294	574.471	-0.942774	0.530095	-1.7785	0.0753217	0.593369	GPX8
ENSG00000117280	397.76	-0.735786	0.413797	-1.77813	0.075382	0.593491	RAB29
ENSG00000144468	225.363	-0.57074	0.321041	-1.77778	0.0754402	0.593513	RHBDD1
ENSG00000110328	49.3577	-0.730319	0.411385	-1.77527	0.0758533	0.595039	GALNT18
ENSG00000174804	59.0866	-0.833846	0.469889	-1.77456	0.0759708	0.595039	FZD4
ENSG00000091409	949.805	-1.23371	0.695646	-1.77347	0.0761509	0.595039	ITGA6
ENSG00000101928	140.654	-0.704337	0.397168	-1.7734	0.0761629	0.595039	MOSPD1
ENSG00000211460	891.842	-0.601616	0.339275	-1.77324	0.0761889	0.595039	TSN
ENSG00000264058	10.6331	-1.99065	1.12268	-1.77312	0.0762088	0.595039	NA
ENSG00000135823	474.961	-0.562167	0.31709	-1.77289	0.0762464	0.595039	STX6
ENSG00000144596	45.031	-2.01973	1.13931	-1.77276	0.0762683	0.595039	GRIP2
ENSG00000105419	239.405	-1.26282	0.712362	-1.77273	0.0762741	0.595039	MEIS3
ENSG00000023445	68.4083	-1.47058	0.829666	-1.77249	0.0763131	0.595039	BIRC3
ENSG00000213694	154.774	-0.523778	0.295549	-1.77222	0.076358	0.595039	S1PR3
ENSG00000177685	19.9401	-1.23562	0.697241	-1.77215	0.0763691	0.595039	CRACR2B
ENSG00000182253	317.622	-0.666181	0.375936	-1.77206	0.0763851	0.595039	SYNM
ENSG00000182220	1005.7	-0.614178	0.346679	-1.77161	0.0764597	0.595055	ATP6AP2
ENSG00000172380	1928.08	-0.530066	0.299249	-1.77133	0.0765067	0.595055	GNG12
ENSG00000111913	12.9879	-1.38235	0.780525	-1.77105	0.0765516	0.595059	RIPOR2
ENSG00000203876	4.54235	-2.08437	1.17707	-1.77081	0.0765918	0.595059	ADD3-AS1
ENSG00000129951	2.27776	-2.31471	1.30716	-1.77079	0.0765965	NA	PLPPR3
ENSG00000149591	10901.6	-1.79679	1.01469	-1.77078	0.0765968	0.595059	TAGLN
ENSG00000251201	174.116	-0.527782	0.298184	-1.76999	0.0767292	0.595855	TMED7-TICAM2
ENSG00000041353	41.4276	-0.859714	0.485956	-1.76912	0.0768742	0.595932	RAB27B
ENSG00000230333	8.2621	-2.36022	1.33421	-1.76901	0.0768929	0.595932	NA
ENSG00000166770	140.31	-0.758065	0.428581	-1.76878	0.0769305	0.595932	ZNF667-AS1
ENSG00000144048	332.044	-0.403583	0.228216	-1.76843	0.076989	0.595932	DUSP11
ENSG00000154429	302.642	-0.573127	0.324091	-1.76841	0.076992	0.595932	CCSAP
ENSG00000119471	462.717	-0.647259	0.366096	-1.768	0.0770603	0.595932	HSDL2
ENSG00000170214	17.5089	-1.72576	0.976132	-1.76796	0.0770682	0.595932	ADRA1B
ENSG00000203872	28.8563	-0.904921	0.511932	-1.76766	0.077118	0.596086	C6orf163
ENSG00000112414	1056.87	-0.837695	0.474161	-1.76669	0.0772807	0.59647	ADGRG6
ENSG00000205176	13.6167	-1.90457	1.07807	-1.76665	0.0772861	0.59647	NA
ENSG00000267106	122.847	-0.637381	0.360801	-1.76657	0.0773001	0.59647	NA
ENSG00000289206	1.49658	-2.46386	1.39482	-1.76644	0.0773223	NA	NA
ENSG00000100372	331.703	-0.488431	0.276524	-1.76632	0.0773418	0.59647	SLC25A17
ENSG00000134769	385.447	-0.980409	0.555071	-1.76628	0.0773495	0.59647	DTNA
ENSG00000107937	763.924	-0.662124	0.375716	-1.7623	0.0780193	0.599013	GTPBP4
ENSG00000166226	2483.22	-0.877093	0.497785	-1.76199	0.0780707	0.599013	CCT2
ENSG00000213406	7.11442	-1.16359	0.660469	-1.76176	0.07811	0.599013	NA
ENSG00000101138	457.293	-0.439837	0.249665	-1.76171	0.0781182	0.599013	CSTF1
ENSG00000149948	116.705	-0.860763	0.488715	-1.76128	0.0781911	0.599013	HMGA2
ENSG00000113070	165.149	-0.756688	0.429655	-1.76115	0.0782128	0.599013	HBEGF
ENSG00000168785	289.215	-0.689829	0.391774	-1.76078	0.0782749	0.599013	TSPAN5
ENSG00000129515	817.493	-0.715884	0.406576	-1.76076	0.0782785	0.599013	SNX6
ENSG00000239827	29.8745	-1.8192	1.03401	-1.75936	0.0785169	0.599575	SUGT1P3
ENSG00000177459	145.355	-0.810753	0.460886	-1.75912	0.0785573	0.599575	ERICH5
ENSG00000165832	268.069	-0.34752	0.197559	-1.75907	0.0785654	0.599575	TRUB1
ENSG00000286423	3.54618	-2.11689	1.20352	-1.75891	0.0785928	0.599575	NA
ENSG00000114023	274.476	-0.468551	0.266446	-1.75853	0.0786582	0.599844	FAM162A
ENSG00000251455	2.85998	-1.61456	0.918432	-1.75796	0.0787548	NA	NA
ENSG00000213370	9.92127	-1.31231	0.74668	-1.75752	0.0788284	0.600682	NA
ENSG00000278318	133.203	-0.82278	0.468345	-1.75678	0.0789548	0.601415	ZNF229
ENSG00000137509	1003.74	-0.690387	0.39303	-1.75658	0.0789899	0.601452	PRCP
ENSG00000121542	267.827	-0.687806	0.391676	-1.75606	0.0790781	0.601458	SEC22A
ENSG00000165533	242.692	-0.470703	0.268048	-1.75604	0.0790813	0.601458	TTC8
ENSG00000261427	2.55686	-3.42314	1.95026	-1.75522	0.0792217	NA	NA
ENSG00000186063	838.778	-0.478623	0.272816	-1.75438	0.0793656	0.601945	AIDA
ENSG00000177058	336.222	-1.1196	0.63826	-1.75415	0.0794052	0.601945	SLC38A9
ENSG00000171877	318.363	-0.639959	0.364934	-1.75363	0.0794945	0.601945	FRMD5
ENSG00000197780	253.287	-0.579117	0.330254	-1.75355	0.0795079	0.601945	TAF13
ENSG00000169504	3658.55	-0.73782	0.420786	-1.75343	0.0795276	0.601945	CLIC4
ENSG00000134245	27.6108	-0.641613	0.36598	-1.75314	0.0795783	0.601945	WNT2B
ENSG00000213398	317.911	-0.591508	0.337434	-1.75296	0.0796096	0.601945	LCAT
ENSG00000198691	78.7157	-3.04441	1.73681	-1.75287	0.0796236	0.601945	ABCA4
ENSG00000162441	445.075	-0.550057	0.31384	-1.75267	0.079659	0.601945	LZIC
ENSG00000256861	6.09717	-3.01416	1.72036	-1.75206	0.0797639	0.601997	NA
ENSG00000005810	1304.12	-0.957272	0.546469	-1.75174	0.0798181	0.601997	MYCBP2
ENSG00000058085	63.376	-1.21996	0.696522	-1.75151	0.0798583	0.601997	LAMC2
ENSG00000188158	381.745	-1.56895	0.89581	-1.75143	0.0798723	0.601997	NHS
ENSG00000283294	13.9815	-1.20744	0.689448	-1.75131	0.0798928	0.601997	NA
ENSG00000161217	770.036	-0.463729	0.264872	-1.75077	0.0799861	0.601997	PCYT1A
ENSG00000116514	271.233	-0.558057	0.318782	-1.75059	0.080016	0.601997	RNF19B
ENSG00000104324	174.496	-0.697157	0.398297	-1.75035	0.0800588	0.601997	CPQ
ENSG00000011198	249.643	-0.440424	0.251753	-1.74943	0.0802169	0.602064	ABHD5
ENSG00000140557	12.4346	-1.51116	0.863827	-1.74938	0.0802254	0.602064	ST8SIA2
ENSG00000129116	3899	-0.574489	0.328533	-1.74865	0.0803515	0.602084	PALLD
ENSG00000179397	47.2236	-1.55364	0.888856	-1.74791	0.0804798	0.602084	CATSPERE
ENSG00000116717	1042.08	-0.54176	0.309957	-1.74785	0.0804892	0.602084	GADD45A
ENSG00000130023	9.14407	-5.37369	3.07449	-1.74783	0.0804938	0.602084	ERMARD
ENSG00000164236	432.522	-1.03216	0.590944	-1.74663	0.0807013	0.602959	ANKRD33B
ENSG00000225096	16.7744	-1.07944	0.618303	-1.74582	0.0808427	0.603428	NA
ENSG00000148908	480.108	-1.24194	0.712149	-1.74393	0.0811718	0.604492	RGS10
ENSG00000112782	194.531	-1.79397	1.02884	-1.74369	0.0812132	0.604492	CLIC5
ENSG00000128923	434.386	-0.584424	0.335192	-1.74355	0.0812371	0.604492	MINDY2
ENSG00000172939	884.202	-0.480346	0.275592	-1.74297	0.0813397	0.604554	OXSR1
ENSG00000174740	61.4585	-0.787527	0.451885	-1.74276	0.0813759	0.604598	PABPC5
ENSG00000134996	166.219	-0.529206	0.303702	-1.74252	0.0814183	0.604666	OSTF1
ENSG00000142609	5.29033	-2.1903	1.25747	-1.74183	0.0815381	0.604666	CFAP74
ENSG00000178146	2.57628	-2.41366	1.38578	-1.74173	0.0815561	NA	NA
ENSG00000102760	71.2778	-1.44137	0.82762	-1.74158	0.0815814	0.604666	RGCC
ENSG00000254991	2.04832	-2.16023	1.24064	-1.74122	0.0816454	NA	NA
ENSG00000198959	311.532	-1.25766	0.722702	-1.74022	0.0818204	0.604666	TGM2
ENSG00000138823	5.12448	-1.40193	0.80564	-1.74014	0.0818338	0.604666	MTTP
ENSG00000178852	81.8266	-1.86477	1.07194	-1.73962	0.0819256	0.604666	EFCAB13
ENSG00000123728	642.626	-1.44514	0.830729	-1.73961	0.0819282	0.604666	RAP2C
ENSG00000249509	1.46294	-2.72457	1.56648	-1.7393	0.0819822	NA	NA
ENSG00000139988	6.99595	-1.39085	0.799693	-1.73923	0.0819936	0.604666	RDH12
ENSG00000117519	3438.01	-0.608069	0.349686	-1.7389	0.0820526	0.604666	CNN3
ENSG00000204666	3.86256	-1.68445	0.968947	-1.73844	0.0821338	0.604666	LOC400710
ENSG00000197769	4.52266	-1.83455	1.05539	-1.73827	0.0821636	0.604666	MAP1LC3C
ENSG00000159593	445.976	-0.553203	0.318286	-1.73807	0.0821986	0.604666	NAE1
ENSG00000223551	137.062	-0.84511	0.486257	-1.73799	0.0822127	0.604666	TMSB4XP4
ENSG00000153944	860.026	-0.745955	0.429237	-1.73786	0.0822351	0.604666	MSI2
ENSG00000144848	729.53	-0.616593	0.354973	-1.73702	0.0823844	0.605242	ATG3
ENSG00000132646	3116.65	-0.555041	0.319558	-1.7369	0.0824048	0.605242	PCNA
ENSG00000135540	259.221	-0.706107	0.407205	-1.73403	0.0829123	0.607364	NHSL1
ENSG00000112062	566.999	-0.372249	0.214719	-1.73366	0.0829792	0.607364	MAPK14
ENSG00000238123	2.25706	-1.94882	1.12494	-1.73238	0.083206	NA	NA
ENSG00000085377	531.971	-0.361456	0.208665	-1.73223	0.0832334	0.608414	PREP
ENSG00000166049	1.97678	-3.45233	1.99332	-1.73195	0.0832823	NA	PASD1
ENSG00000182223	5.97253	-1.73677	1.00346	-1.73078	0.0834907	0.61007	ZAR1
ENSG00000251680	3.1199	-3.1755	1.83474	-1.73076	0.0834939	NA	NA
ENSG00000253917	1.70876	-2.73151	1.57888	-1.73003	0.0836241	NA	NA
ENSG00000087470	1044.41	-0.635027	0.367224	-1.72926	0.0837619	0.611176	DNM1L
ENSG00000262903	18.3573	-0.938007	0.542709	-1.72838	0.0839204	0.611176	NA
ENSG00000261286	11.0081	-0.989613	0.5727	-1.72798	0.0839919	0.611176	ATP2C2-AS1
ENSG00000227347	22.2384	-0.67102	0.388356	-1.72785	0.0840153	0.611176	HNRNPKP2
ENSG00000164741	872.144	-0.730477	0.422961	-1.72706	0.0841575	0.611176	DLC1
ENSG00000122958	723.902	-0.580632	0.336233	-1.72687	0.0841904	0.611176	VPS26A
ENSG00000131171	497.977	-0.631741	0.365838	-1.72683	0.0841978	0.611176	SH3BGRL
ENSG00000151135	857.177	-0.598372	0.346526	-1.72677	0.0842083	0.611176	TMEM263
ENSG00000113328	1752.3	-0.762495	0.441674	-1.72638	0.0842799	0.611176	CCNG1
ENSG00000213760	27.3675	-1.29833	0.752095	-1.72629	0.0842952	0.611176	ATP6V1G2
ENSG00000144339	11.6455	-1.02613	0.594456	-1.72617	0.0843171	0.611176	TMEFF2
ENSG00000139926	781.956	-0.905678	0.524745	-1.72594	0.0843582	0.611252	FRMD6
ENSG00000196072	434.12	-0.632447	0.366473	-1.72577	0.0843889	0.611252	BLOC1S2
ENSG00000283162	3.47418	-1.67402	0.970724	-1.72451	0.0846164	NA	NA
ENSG00000177946	143.868	-0.473984	0.274887	-1.72429	0.0846559	0.612518	CENPBD1P
ENSG00000102897	164.204	-0.554136	0.321505	-1.72357	0.084785	0.613017	LYRM1
ENSG00000152904	254.482	-0.764558	0.443619	-1.72345	0.0848064	0.613017	GGPS1
ENSG00000263727	2.81981	-1.80032	1.04479	-1.72313	0.0848641	NA	NA
ENSG00000158019	261.925	-0.457951	0.265819	-1.72279	0.0849266	0.613017	BABAM2
ENSG00000100890	406.243	-0.56011	0.325188	-1.72242	0.0849931	0.613017	PRORP
ENSG00000170310	265.606	-0.638453	0.370704	-1.72227	0.0850204	0.613017	STX8
ENSG00000134444	579.393	-0.838022	0.486612	-1.72216	0.085041	0.613017	RELCH
ENSG00000166535	2.24196	-2.90413	1.68729	-1.72118	0.0852179	NA	A2ML1
ENSG00000196227	265.428	-0.932477	0.54178	-1.72114	0.0852261	0.613017	FAM217B
ENSG00000157168	371.901	-1.14251	0.66386	-1.721	0.0852501	0.613017	NRG1
ENSG00000254598	8.40136	-1.03589	0.601925	-1.72097	0.085257	0.613017	CSNK2A3
ENSG00000170836	802.186	-0.564829	0.328613	-1.71883	0.0856462	0.614327	PPM1D
ENSG00000172824	35.7242	-0.919154	0.534974	-1.71813	0.085773	0.61469	CES4A
ENSG00000270011	15.6967	-1.05232	0.612631	-1.7177	0.0858505	0.61469	ZNF177
ENSG00000203327	6.27004	-1.21641	0.708433	-1.71705	0.0859709	0.61469	NA
ENSG00000256646	227.609	-0.495026	0.28832	-1.71693	0.085992	0.61469	NA
ENSG00000150540	241.778	-0.585105	0.340877	-1.71647	0.0860757	0.61469	HNMT
ENSG00000173482	674.788	-0.649535	0.378486	-1.71614	0.0861362	0.61469	PTPRM
ENSG00000164756	12.1274	-4.15678	2.42235	-1.71601	0.0861597	0.61469	SLC30A8
ENSG00000163171	1149.33	-0.588759	0.343131	-1.71584	0.0861909	0.614692	CDC42EP3
ENSG00000179909	41.5972	-1.30477	0.760556	-1.71555	0.0862441	0.614831	ZNF154
ENSG00000107104	401.573	-1.27387	0.742616	-1.71538	0.0862758	0.614831	KANK1
ENSG00000204677	73.6446	-1.15585	0.674196	-1.71441	0.0864534	0.615683	FAM153CP
ENSG00000179399	36.3526	-1.65304	0.964343	-1.71417	0.0864981	0.615782	GPC5
ENSG00000115233	570.449	-0.498527	0.290881	-1.71385	0.0865555	0.61597	PSMD14
ENSG00000182446	2200.23	-0.718766	0.419438	-1.71364	0.086595	0.615978	NPLOC4
ENSG00000058272	1353.65	-0.563217	0.32874	-1.71326	0.0866648	0.616087	PPP1R12A
ENSG00000162616	485.189	-0.723568	0.422746	-1.71159	0.0869721	0.617617	DNAJB4
ENSG00000197385	29.0164	-1.01911	0.595416	-1.71159	0.086973	0.617617	ZNF860
ENSG00000155850	347.044	-0.407734	0.238283	-1.71113	0.0870563	0.617988	SLC26A2
ENSG00000173852	2474.78	-1.68321	0.983849	-1.71084	0.0871108	0.61799	DPY19L1
ENSG00000175198	179.171	-1.0411	0.608638	-1.71054	0.0871662	0.61799	PCCA
ENSG00000152767	1726.42	-0.54178	0.316734	-1.71052	0.0871703	0.61799	FARP1
ENSG00000049449	3204.28	-0.585043	0.342038	-1.71046	0.0871807	0.61799	RCN1
ENSG00000114270	1578.02	-0.764898	0.447287	-1.71008	0.0872506	0.618133	COL7A1
ENSG00000237819	5.1495	-1.58907	0.929397	-1.70979	0.0873054	0.618133	CDK6-AS1
ENSG00000159200	624.613	-0.634615	0.3712	-1.70963	0.0873343	0.618133	RCAN1
ENSG00000188157	6250.2	-0.881507	0.515672	-1.70943	0.0873709	0.618133	AGRN
ENSG00000205765	712.651	-0.824918	0.482593	-1.70935	0.0873871	0.618133	C5orf51
ENSG00000103035	826.871	-0.459962	0.269228	-1.70845	0.0875524	0.618458	PSMD7
ENSG00000172340	458.728	-0.456321	0.2671	-1.70843	0.0875572	0.618458	SUCLG2
ENSG00000151067	121.914	-1.96267	1.14909	-1.70802	0.0876322	0.618549	CACNA1C
ENSG00000163539	963.764	-0.936479	0.548406	-1.70764	0.0877034	0.618552	CLASP2
ENSG00000231989	2.31991	-1.97754	1.15824	-1.70737	0.0877529	NA	PPP1R2B
ENSG00000163328	566.418	-1.25977	0.737857	-1.70734	0.0877594	0.618552	GPR155
ENSG00000285530	2.44082	-3.29167	1.92809	-1.70721	0.0877826	NA	NA
ENSG00000204179	16.2461	-1.28246	0.751384	-1.70679	0.0878605	0.618845	PTPN20
ENSG00000184432	2168.96	-0.479008	0.280693	-1.70652	0.0879117	0.618987	COPB2
ENSG00000111254	10.671	-0.991293	0.581006	-1.70617	0.0879773	0.619229	AKAP3
ENSG00000176092	41.0431	-1.21583	0.712697	-1.70596	0.0880152	0.619278	CRYBG2
ENSG00000109063	60.4934	-1.1534	0.676268	-1.70554	0.0880935	0.61961	MYH3
ENSG00000180914	92.4771	-1.30209	0.763673	-1.70504	0.0881874	0.620051	OXTR
ENSG00000156931	454.684	-0.817618	0.479678	-1.70452	0.0882848	0.620103	VPS8
ENSG00000113407	2186.35	-0.782686	0.459189	-1.7045	0.0882882	0.620103	TARS1
ENSG00000116016	638.035	-0.947488	0.556111	-1.70378	0.0884228	0.62083	EPAS1
ENSG00000260804	128.905	-0.716035	0.420674	-1.70211	0.0887344	0.621458	LINC01963
ENSG00000131100	844.9	-0.523824	0.307882	-1.70138	0.0888719	0.621654	ATP6V1E1
ENSG00000085831	93.7194	-0.852029	0.500829	-1.70124	0.0888981	0.621654	TTC39A
ENSG00000100991	1134.9	-0.313393	0.184233	-1.70107	0.0889294	0.621654	TRPC4AP
ENSG00000138674	2155.5	-0.558724	0.328471	-1.70098	0.0889459	0.621654	SEC31A
ENSG00000263327	37.7726	-0.634212	0.373017	-1.70023	0.0890886	0.621715	TAPT1-AS1
ENSG00000182473	2890.26	-0.817143	0.480705	-1.69988	0.0891529	0.621715	EXOC7
ENSG00000111785	280.812	-0.772948	0.454712	-1.69986	0.0891566	0.621715	RIC8B
ENSG00000178104	1431.18	-1.09581	0.644676	-1.69978	0.0891726	0.621715	PDE4DIP
ENSG00000228509	30.7874	-0.97662	0.574657	-1.69948	0.0892283	0.621882	NA
ENSG00000116299	89.6199	-1.08838	0.640644	-1.69888	0.0893423	0.62234	ELAPOR1
ENSG00000071054	3070	-0.630663	0.37124	-1.6988	0.0893565	0.62234	MAP4K4
ENSG00000286185	17.1475	-1.29911	0.765278	-1.69756	0.0895899	0.623582	NA
ENSG00000050405	2213.33	-0.709372	0.417886	-1.69752	0.0895975	0.623582	LIMA1
ENSG00000092377	1.87843	-2.35932	1.3902	-1.6971	0.089677	NA	TBL1Y
ENSG00000288208	3.77797	-2.53334	1.49327	-1.69651	0.0897901	0.624486	NA
ENSG00000283235	25.7309	-0.92295	0.544358	-1.69548	0.0899838	0.624599	NA
ENSG00000140950	223.971	-0.60879	0.359116	-1.69525	0.0900282	0.624599	MEAK7
ENSG00000216937	35.8705	-1.08664	0.641483	-1.69394	0.0902759	0.624607	CCDC7
ENSG00000170854	296.833	-0.431364	0.254652	-1.69393	0.0902777	0.624607	RIOX2
ENSG00000125743	1249.1	-0.426389	0.251777	-1.69352	0.090357	0.624721	SNRPD2
ENSG00000156140	62.8976	-0.727214	0.429619	-1.69269	0.0905139	0.625403	ADAMTS3
ENSG00000169299	438.822	-0.588752	0.347825	-1.69267	0.0905184	0.625403	PGM2
ENSG00000251095	11.6761	-1.48077	0.874911	-1.69248	0.0905544	0.625434	NA
ENSG00000147573	13.3477	-1.97699	1.16834	-1.69214	0.0906201	0.625436	TRIM55
ENSG00000112394	180.175	-0.719152	0.425002	-1.69211	0.0906243	0.625436	SLC16A10
ENSG00000100815	666.955	-0.67467	0.398801	-1.69175	0.0906944	0.625436	TRIP11
ENSG00000079156	302.541	-0.734345	0.434126	-1.69155	0.0907321	0.625436	OSBPL6
ENSG00000184937	158.082	-1.76712	1.04478	-1.69137	0.0907657	0.625436	WT1
ENSG00000095585	7.99856	-1.8913	1.11853	-1.69088	0.09086	0.625436	BLNK
ENSG00000127957	141.223	-0.870704	0.514944	-1.69087	0.0908612	0.625436	PMS2P3
ENSG00000164070	848.52	-0.778937	0.460784	-1.69046	0.0909398	0.625436	HSPA4L
ENSG00000150687	1836.08	-1.02583	0.606875	-1.69035	0.0909619	0.625436	PRSS23
ENSG00000147400	240.872	-0.512022	0.303043	-1.6896	0.0911045	0.625583	CETN2
ENSG00000145491	7.15549	-1.20022	0.710687	-1.68881	0.091255	0.625933	ROPN1L
ENSG00000163900	216.107	-0.445747	0.263984	-1.68854	0.0913074	0.625987	TMEM41A
ENSG00000106460	623.268	-0.579278	0.343171	-1.68802	0.0914079	0.625987	TMEM106B
ENSG00000075223	726.527	-1.04844	0.621114	-1.688	0.0914119	0.625987	SEMA3C
ENSG00000267040	57.0535	-1.17195	0.694302	-1.68795	0.09142	0.625987	LOC100505549
ENSG00000235236	3.42589	-1.51565	0.897931	-1.68793	0.0914245	NA	NA
ENSG00000152223	1021.44	-0.751983	0.445704	-1.68718	0.0915689	0.62636	EPG5
ENSG00000085063	2732.62	-0.439118	0.26035	-1.68665	0.0916716	0.626847	CD59
ENSG00000101639	1228.97	-0.875301	0.519569	-1.68467	0.0920528	0.628591	CEP192
ENSG00000264501	8.63036	-2.53939	1.50758	-1.68441	0.0921015	0.628708	RN7SL731P
ENSG00000113569	1290.57	-0.697366	0.414106	-1.68403	0.092176	0.628779	NUP155
ENSG00000176105	1081.92	-0.564972	0.335497	-1.68398	0.0921846	0.628779	YES1
ENSG00000152953	153.094	-0.923681	0.548718	-1.68334	0.0923085	0.628779	STK32B
ENSG00000288533	14.9802	-0.982088	0.583515	-1.68306	0.0923644	0.628779	NA
ENSG00000110321	8618.62	-0.420288	0.249856	-1.68212	0.0925447	0.629355	EIF4G2
ENSG00000243236	1.32997	-2.58714	1.53862	-1.68147	0.092672	NA	GSTA9P
ENSG00000104312	235.53	-0.520366	0.309524	-1.68118	0.0927274	0.630146	RIPK2
ENSG00000258279	2.70441	-2.01792	1.2003	-1.68118	0.0927276	NA	LINC00592
ENSG00000249786	28.2845	-1.71127	1.01798	-1.68104	0.0927551	0.630146	NA
ENSG00000124570	1238.89	-0.556354	0.330996	-1.68085	0.092792	0.630182	SERPINB6
ENSG00000287757	3.21514	-1.88407	1.12109	-1.68057	0.0928466	NA	NA
ENSG00000255909	8.24512	-1.05717	0.629159	-1.68029	0.0928999	0.63027	NA
ENSG00000197969	2826.62	-1.49788	0.891764	-1.67968	0.0930203	0.630872	VPS13A
ENSG00000173409	224.899	-0.397441	0.236678	-1.67925	0.0931034	0.631109	ARV1
ENSG00000066777	1025.53	-0.599011	0.35673	-1.67917	0.0931186	0.631109	ARFGEF1
ENSG00000185920	601.222	-1.59928	0.95252	-1.679	0.0931521	0.631121	PTCH1
ENSG00000111057	1092.2	-0.445866	0.265673	-1.67825	0.0932978	0.631529	KRT18
ENSG00000272144	4.32663	-1.59288	0.949156	-1.6782	0.0933075	0.631529	NA
ENSG00000178082	6.70547	-1.24591	0.742622	-1.67771	0.0934032	0.631566	NA
ENSG00000112972	757.919	-0.866787	0.516667	-1.67765	0.093415	0.631566	HMGCS1
ENSG00000137767	168.205	-0.537062	0.320139	-1.67759	0.0934279	0.631566	SQOR
ENSG00000138792	294.622	-0.751558	0.448179	-1.67691	0.0935592	0.632073	ENPEP
ENSG00000083857	5122.7	-0.911708	0.543717	-1.67681	0.0935802	0.632073	FAT1
ENSG00000125977	1551.57	-0.477917	0.285159	-1.67596	0.0937451	0.632381	EIF2S2
ENSG00000186827	5.82487	-2.11953	1.26471	-1.6759	0.0937569	0.632381	TNFRSF4
ENSG00000105929	2.20293	-2.28171	1.36149	-1.6759	0.0937587	NA	ATP6V0A4
ENSG00000144724	965.543	-0.528698	0.315495	-1.67577	0.0937825	0.632381	PTPRG
ENSG00000248727	29.3525	-0.695751	0.415482	-1.67456	0.0940197	0.632994	LINC01948
ENSG00000254539	4.66845	-1.25094	0.747094	-1.67441	0.0940503	0.632994	NA
ENSG00000164402	1998.48	-0.329957	0.197067	-1.67434	0.094064	0.632994	SEPTIN8
ENSG00000132975	4.08405	-1.79885	1.07453	-1.67409	0.0941128	0.633056	GPR12
ENSG00000104442	437.714	-0.451473	0.269959	-1.67238	0.09445	0.634039	ARMC1
ENSG00000072756	237.742	-0.585186	0.349988	-1.67202	0.0945208	0.634039	TRNT1
ENSG00000151876	141.293	-0.569829	0.340821	-1.67193	0.0945376	0.634039	FBXO4
ENSG00000260487	2.04711	-2.53704	1.51802	-1.67129	0.0946651	NA	NA
ENSG00000183935	96.4617	-0.435494	0.260606	-1.67108	0.0947051	0.634289	HTR7P1
ENSG00000150630	225.57	-0.643828	0.385306	-1.67095	0.0947312	0.634289	VEGFC
ENSG00000124207	2413.94	-0.598639	0.358286	-1.67084	0.0947527	0.634289	CSE1L
ENSG00000187550	34.8417	-0.987485	0.591201	-1.6703	0.0948594	0.634335	SBK2
ENSG00000180263	187.973	-0.811427	0.48588	-1.67001	0.0949164	0.634335	FGD6
ENSG00000137547	363.179	-0.351988	0.210769	-1.67001	0.0949166	0.634335	MRPL15
ENSG00000132196	156.624	-0.679794	0.407078	-1.66994	0.094932	0.634335	HSD17B7
ENSG00000179165	3.42244	-1.97817	1.18508	-1.66923	0.0950724	NA	PXT1
ENSG00000179083	2.72152	-2.89796	1.73633	-1.66902	0.0951133	NA	FAM133A
ENSG00000223745	235.246	-1.41182	0.845979	-1.66886	0.095145	0.63495	NA
ENSG00000267809	20.7961	-1.10753	0.663668	-1.66881	0.0951557	0.63495	NA
ENSG00000101846	185.873	-0.473164	0.283535	-1.6688	0.0951562	0.63495	STS
ENSG00000289578	2.52069	-2.3391	1.40191	-1.66851	0.0952149	NA	NA
ENSG00000072682	911.672	-0.724687	0.434588	-1.66753	0.0954095	0.63495	P4HA2
ENSG00000110013	174.291	-0.440801	0.264345	-1.66752	0.0954102	0.63495	SIAE
ENSG00000246430	5.98923	-2.14767	1.28802	-1.66742	0.0954302	0.63495	LINC00968
ENSG00000229657	6.23917	-1.37936	0.827262	-1.66738	0.0954385	0.63495	RPL13AP11
ENSG00000285973	3.5501	-1.93973	1.16348	-1.66718	0.0954791	0.635007	NA
ENSG00000105229	561.632	-0.822103	0.493274	-1.66663	0.0955888	0.635525	PIAS4
ENSG00000137275	895.914	-0.482134	0.289394	-1.66602	0.0957102	0.635908	RIPK1
ENSG00000213500	2.44157	-1.73817	1.04354	-1.66565	0.0957825	NA	LAP3P2
ENSG00000165861	594.893	-0.494444	0.296929	-1.66519	0.0958745	0.636088	ZFYVE1
ENSG00000123815	432.577	-1.06426	0.639326	-1.66465	0.0959817	0.636207	COQ8B
ENSG00000285000	41.385	-1.50084	0.901603	-1.66464	0.0959852	0.636207	NA
ENSG00000125868	1621.71	-0.758501	0.455838	-1.66397	0.0961184	0.636207	DSTN
ENSG00000122176	51.0397	-1.16182	0.698276	-1.66384	0.0961445	0.636207	FMOD
ENSG00000180398	1784.15	-0.413308	0.248445	-1.66358	0.0961958	0.636207	MCFD2
ENSG00000119328	233.035	-0.656659	0.394756	-1.66346	0.0962211	0.636207	ABITRAM
ENSG00000255850	1.59384	-2.84005	1.70735	-1.66343	0.0962263	NA	RXYLT1-AS1
ENSG00000144118	442.553	-0.719854	0.432763	-1.66339	0.0962343	0.636207	RALB
ENSG00000064687	966.003	-0.759876	0.456889	-1.66315	0.0962816	0.636308	ABCA7
ENSG00000167034	172.57	-0.522854	0.314456	-1.66273	0.0963669	0.636449	NKX3-1
ENSG00000074054	1026.9	-0.491066	0.295368	-1.66256	0.0964008	0.636463	CLASP1
ENSG00000112874	146.962	-0.687572	0.413785	-1.66166	0.09658	0.636829	NUDT12
ENSG00000197134	31.8948	-1.15018	0.692204	-1.66162	0.0965896	0.636829	ZNF257
ENSG00000087245	6541.18	-1.51618	0.912546	-1.66148	0.0966161	0.636829	MMP2
ENSG00000011426	2668.66	-0.589071	0.354821	-1.66019	0.0968762	0.637946	ANLN
ENSG00000134452	1235.66	-0.964699	0.581329	-1.65947	0.0970207	0.638332	FBH1
ENSG00000171848	4347.25	-0.390374	0.235251	-1.65939	0.0970364	0.638332	RRM2
ENSG00000092036	299.599	-0.347426	0.209525	-1.65817	0.0972841	0.639117	HAUS4
ENSG00000077232	1706.15	-0.673854	0.406701	-1.65688	0.0975444	0.639772	DNAJC10
ENSG00000165169	293.927	-0.525823	0.317513	-1.65607	0.0977084	0.640215	DYNLT3
ENSG00000085382	352.378	-0.73961	0.447075	-1.65433	0.0980606	0.641165	HACE1
ENSG00000000971	617.396	-0.512069	0.309646	-1.65372	0.098184	0.641432	CFH
ENSG00000128383	3.02233	-2.10762	1.2747	-1.65343	0.0982441	NA	APOBEC3A
ENSG00000234882	7.64721	-1.69039	1.02267	-1.65291	0.0983486	0.641876	EIF3EP1
ENSG00000242082	4.87296	-2.80213	1.69581	-1.65238	0.0984569	0.641924	SLC5A4-AS1
ENSG00000109519	334.017	-0.814887	0.493201	-1.65224	0.0984853	0.641924	GRPEL1
ENSG00000165410	816.893	-0.421801	0.255338	-1.65193	0.0985484	0.641924	CFL2
ENSG00000205542	5193.52	-0.822444	0.497951	-1.65166	0.0986046	0.642074	TMSB4X
ENSG00000064995	487.47	-0.44043	0.266771	-1.65097	0.0987451	0.642755	TAF11
ENSG00000188933	511.841	-0.777995	0.471276	-1.65083	0.0987736	0.642755	USP32P1
ENSG00000204178	345.819	-0.400545	0.242742	-1.65008	0.0989257	0.643311	MACO1
ENSG00000205336	14.6313	-1.81758	1.10157	-1.65	0.0989439	0.643311	ADGRG1
ENSG00000162630	57.8761	-1.83578	1.11284	-1.64964	0.099017	0.643497	B3GALT2
ENSG00000100346	3.93361	-2.17783	1.32038	-1.64939	0.0990677	0.643617	CACNA1I
ENSG00000145362	430.126	-0.717322	0.434957	-1.64918	0.0991113	0.64369	ANK2
ENSG00000124098	1091.03	-0.429718	0.260781	-1.64781	0.0993909	0.644665	FAM210B
ENSG00000256825	2.70642	-3.40817	2.06903	-1.64723	0.0995111	NA	NA
ENSG00000138413	277.831	-0.54107	0.32881	-1.64554	0.0998589	0.646565	IDH1
ENSG00000170385	463.147	-0.612706	0.372362	-1.64546	0.0998752	0.646565	SLC30A1
ENSG00000147650	415.674	-0.694956	0.422435	-1.64512	0.0999452	0.646565	LRP12
ENSG00000186204	2.22848	-2.82902	1.71976	-1.64501	0.0999678	NA	CYP4F12
ENSG00000129675	357.679	-0.571335	0.347334	-1.64492	0.099987	0.646565	ARHGEF6
ENSG00000170791	246.381	-0.534539	0.324985	-1.64481	0.100008	0.646565	CHCHD7
ENSG00000214223	155.421	-0.503772	0.306387	-1.64423	0.100128	0.647038	HNRNPA1P10
ENSG00000273398	62.8096	-0.545641	0.331869	-1.64414	0.100147	0.647038	NA
ENSG00000119812	512.884	-0.499684	0.304229	-1.64246	0.100494	0.648028	FAM98A
ENSG00000151715	8.42888	-1.54973	0.943624	-1.64232	0.100525	0.648028	TMEM45B
ENSG00000184220	569.609	-0.578765	0.352417	-1.64227	0.100533	0.648028	CMSS1
ENSG00000276975	37.3456	-1.0724	0.653009	-1.64225	0.100538	0.648028	NA
ENSG00000184363	55.0287	-1.45986	0.889048	-1.64205	0.10058	0.648028	PKP3
ENSG00000074319	1093.52	-1.01042	0.615366	-1.64199	0.100593	0.648028	TSG101
ENSG00000161813	799.077	-0.551707	0.336124	-1.64138	0.100719	0.648422	LARP4
ENSG00000186399	84.3573	-0.680171	0.414492	-1.64098	0.100802	0.648541	GOLGA8R
ENSG00000198542	917.428	-1.65884	1.01099	-1.6408	0.100839	0.648564	ITGBL1
ENSG00000127129	29.0398	-1.86656	1.13804	-1.64016	0.100972	0.648757	EDN2
ENSG00000115761	387.785	-0.494146	0.301293	-1.64008	0.100988	0.648757	NOL10
ENSG00000065357	706.428	-0.499317	0.304456	-1.64003	0.100999	0.648757	DGKA
ENSG00000288538	13.7431	-0.798697	0.487184	-1.63942	0.101126	0.649158	NA
ENSG00000164331	308.532	-0.531514	0.324402	-1.63844	0.101329	0.649354	ANKRA2
ENSG00000182674	7.72074	-1.93243	1.17944	-1.63843	0.101332	0.649354	KCNB2
ENSG00000248243	2.49958	-1.67654	1.02362	-1.63786	0.101451	NA	NA
ENSG00000139233	417.946	-0.395904	0.241807	-1.63727	0.101574	0.650396	LLPH
ENSG00000101596	1731.17	-0.515321	0.31475	-1.63724	0.10158	0.650396	SMCHD1
ENSG00000221968	1309.19	-0.744272	0.454698	-1.63685	0.101662	0.650499	FADS3
ENSG00000235636	29.9181	-0.813288	0.496967	-1.6365	0.101734	0.650608	NA
ENSG00000143147	673.212	-1.19893	0.733339	-1.63489	0.102072	0.651987	GPR161
ENSG00000271980	2.08117	-1.90226	1.16385	-1.63445	0.102164	NA	NA
ENSG00000286116	145.759	-0.653018	0.399552	-1.63437	0.10218	0.652293	NA
ENSG00000168214	1365.34	-0.736189	0.450515	-1.6341	0.102237	0.652293	RBPJ
ENSG00000138395	16.1031	-1.18431	0.725148	-1.6332	0.102427	0.652782	CDK15
ENSG00000128872	339.726	-0.783234	0.479893	-1.6321	0.102658	0.653024	TMOD2
ENSG00000139436	818.912	-0.381501	0.233781	-1.63188	0.102706	0.653024	GIT2
ENSG00000138078	1079.31	-0.726165	0.445031	-1.63172	0.102739	0.653024	PREPL
ENSG00000274561	26.2438	-0.758124	0.464917	-1.63067	0.102961	0.653256	NA
ENSG00000226953	5.73405	-1.80764	1.10976	-1.62885	0.103344	0.654622	NCKAP5-AS2
ENSG00000176641	52.569	-1.25577	0.771275	-1.62817	0.103488	0.654808	RNF152
ENSG00000171428	130.056	-1.30152	0.799386	-1.62815	0.103494	0.654808	NAT1
ENSG00000137571	9.8445	-1.46701	0.901117	-1.62799	0.103526	0.654808	SLCO5A1
ENSG00000156486	1.26481	-2.41108	1.48126	-1.62773	0.103583	NA	KCNS2
ENSG00000143742	1426.08	-0.40288	0.24759	-1.62721	0.103693	0.655017	SRP9
ENSG00000274315	5.61307	-1.29962	0.798775	-1.62701	0.103735	0.655017	NA
ENSG00000047621	349.572	-0.575894	0.354006	-1.62679	0.103782	0.655017	C12orf4
ENSG00000261357	0.976565	-2.97625	1.83011	-1.62627	0.103892	NA	NA
ENSG00000164300	286.247	-0.397105	0.244199	-1.62615	0.103917	0.655488	SERINC5
ENSG00000197943	97.6666	-0.807412	0.496572	-1.62597	0.103955	0.655488	PLCG2
ENSG00000112276	227.157	-0.435461	0.26786	-1.62571	0.104012	0.65552	BVES
ENSG00000099999	212.292	-0.635681	0.391107	-1.62534	0.10409	0.65552	RNF215
ENSG00000196593	92.3453	-2.66483	1.63959	-1.6253	0.104098	0.65552	NA
ENSG00000249859	391.652	-0.542135	0.333615	-1.62503	0.104156	0.65552	PVT1
ENSG00000180611	112.199	-0.392473	0.241537	-1.6249	0.104183	0.65552	MB21D2
ENSG00000157483	590.538	-0.640849	0.394401	-1.62487	0.104191	0.65552	MYO1E
ENSG00000101938	62.6361	-1.12388	0.691768	-1.62464	0.104239	0.65552	CHRDL1
ENSG00000261332	2.78313	-2.10754	1.29739	-1.62445	0.10428	NA	NA
ENSG00000176407	682.819	-0.707785	0.435714	-1.62443	0.104285	0.65552	KCMF1
ENSG00000067064	608.327	-0.794553	0.489324	-1.62378	0.104423	0.655765	IDI1
ENSG00000047457	1.22513	-3.58891	2.21102	-1.6232	0.104547	NA	CP
ENSG00000102931	763.085	-1.02805	0.633401	-1.62307	0.104574	0.656066	ARL2BP
ENSG00000180801	311.822	-0.605385	0.37338	-1.62136	0.10494	0.657661	ARSJ
ENSG00000227682	7.70492	-0.921907	0.568982	-1.62027	0.105174	0.65805	ATP5F1AP2
ENSG00000081307	582.008	-0.537741	0.332121	-1.61911	0.105423	0.658627	UBA5
ENSG00000140319	2510.27	-0.52668	0.325489	-1.61812	0.105637	0.659032	SRP14
ENSG00000130176	398.716	-1.08154	0.668433	-1.61802	0.105658	0.659032	CNN1
ENSG00000078053	251.359	-0.517606	0.320387	-1.61556	0.106188	0.660272	AMPH
ENSG00000164904	1271.89	-0.496709	0.307468	-1.61548	0.106206	0.660272	ALDH7A1
ENSG00000163636	833.345	-0.444173	0.275016	-1.61508	0.106293	0.660439	PSMD6
ENSG00000232110	16.2683	-2.5364	1.57066	-1.61486	0.106342	0.660499	NA
ENSG00000253286	1.15822	-3.07741	1.90573	-1.61482	0.10635	NA	NA
ENSG00000100399	26.7243	-0.865074	0.535785	-1.61459	0.1064	0.660545	CHADL
ENSG00000100647	650.02	-0.450419	0.279007	-1.61437	0.106448	0.660545	SUSD6
ENSG00000251474	498.966	-0.963561	0.597083	-1.61378	0.106575	0.660712	RPL32P3
ENSG00000226121	46.1783	-0.683813	0.423938	-1.613	0.106744	0.661209	NA
ENSG00000230797	37.0196	-0.581963	0.361054	-1.61185	0.106995	0.662097	YY2
ENSG00000204370	496.253	-0.432755	0.268549	-1.61146	0.10708	0.662398	SDHD
ENSG00000088386	26.6157	-1.04674	0.650083	-1.61017	0.107362	0.662981	SLC15A1
ENSG00000123094	560.425	-0.790053	0.490709	-1.61002	0.107393	0.662981	RASSF8
ENSG00000227066	1.22885	-2.55369	1.58618	-1.60996	0.107407	NA	LOC117779438
ENSG00000176485	524.788	-0.674631	0.419084	-1.60977	0.107447	0.662981	PLAAT3
ENSG00000079246	3833.61	-0.558451	0.34695	-1.6096	0.107485	0.662981	XRCC5
ENSG00000128242	5.72475	-1.2716	0.790112	-1.60939	0.10753	0.662981	GAL3ST1
ENSG00000170242	1029.51	-0.582869	0.362474	-1.60803	0.107829	0.663439	USP47
ENSG00000196233	2294.08	-1.55729	0.96854	-1.60788	0.107862	0.663439	LCOR
ENSG00000111358	446.707	-0.499105	0.310471	-1.60758	0.107928	0.663439	GTF2H3
ENSG00000184731	39.6746	-1.9699	1.22544	-1.60751	0.107943	0.663439	FAM110C
ENSG00000242242	5.95875	-1.3495	0.839647	-1.60722	0.108006	0.663439	NA
ENSG00000124243	205.454	-1.23144	0.766255	-1.60709	0.108034	0.663439	BCAS4
ENSG00000162613	3349.57	-1.02988	0.640877	-1.60699	0.108057	0.663439	FUBP1
ENSG00000112514	292.086	-0.865574	0.538653	-1.60692	0.108071	0.663439	CUTA
ENSG00000113083	1644.56	-1.44026	0.896921	-1.60578	0.108321	0.663654	LOX
ENSG00000272853	14.6393	-0.804252	0.500875	-1.6057	0.108341	0.663654	NA
ENSG00000197563	436.798	-0.7961	0.495818	-1.60563	0.108356	0.663654	PIGN
ENSG00000175155	359.139	-0.891803	0.555689	-1.60486	0.108525	0.663902	YPEL2
ENSG00000116906	384.879	-0.526562	0.328139	-1.60469	0.108562	0.663902	GNPAT
ENSG00000144736	237.053	-0.376007	0.234333	-1.60458	0.108585	0.663902	SHQ1
ENSG00000115977	955.729	-0.492738	0.307137	-1.6043	0.108649	0.663902	AAK1
ENSG00000163545	79.7081	-0.63397	0.395183	-1.60425	0.10866	0.663902	NUAK2
ENSG00000078747	939.977	-0.403555	0.251603	-1.60394	0.108728	0.663902	ITCH
ENSG00000113805	7.79537	-2.04938	1.27832	-1.60319	0.108893	0.664368	CNTN3
ENSG00000117528	618.991	-0.589068	0.367559	-1.60265	0.109012	0.664368	ABCD3
ENSG00000125347	468.091	-0.663745	0.414459	-1.60147	0.109272	0.665015	IRF1
ENSG00000166741	1131.02	-1.13665	0.710366	-1.60009	0.109579	0.666271	NNMT
ENSG00000110841	706.547	-0.609953	0.381426	-1.59914	0.10979	0.666931	PPFIBP1
ENSG00000197993	8.58269	-2.10789	1.31845	-1.59877	0.109872	0.666931	KEL
ENSG00000133195	116.031	-0.611333	0.38241	-1.59863	0.109902	0.666931	SLC39A11
ENSG00000163050	657.485	-1.01136	0.632727	-1.59842	0.10995	0.666931	COQ8A
ENSG00000196419	3523.21	-0.486842	0.304622	-1.59818	0.110003	0.666931	XRCC6
ENSG00000105971	511.738	-0.763727	0.478062	-1.59755	0.110144	0.667082	CAV2
ENSG00000186481	45.7297	-1.02358	0.640801	-1.59735	0.110188	0.667082	NA
ENSG00000177150	233.602	-0.483071	0.302425	-1.59733	0.110192	0.667082	FAM210A
ENSG00000137393	162.64	-0.87113	0.545542	-1.59681	0.110307	0.667236	RNF144B
ENSG00000264672	4.41058	-1.59691	1.00059	-1.59597	0.110496	0.667656	SEPTIN4-AS1
ENSG00000121895	8.17654	-2.21559	1.38841	-1.59578	0.110538	0.667656	TMEM156
ENSG00000285587	1.16575	-2.9091	1.82322	-1.59558	0.110583	NA	LOC107984273
ENSG00000151092	355.17	-0.592693	0.371677	-1.59465	0.110791	0.668323	NGLY1
ENSG00000005243	366.017	-0.792024	0.496704	-1.59456	0.110811	0.668323	COPZ2
ENSG00000117586	29.2478	-1.64943	1.03454	-1.59436	0.110856	0.668323	TNFSF4
ENSG00000125630	482.63	-0.532927	0.334258	-1.59436	0.110856	0.668323	POLR1B
ENSG00000128591	4340.17	-0.62307	0.391053	-1.59331	0.11109	0.668539	FLNC
ENSG00000227295	10.5393	-1.11039	0.696957	-1.59319	0.111117	0.668539	NA
ENSG00000153339	518.318	-0.648157	0.406851	-1.59311	0.111136	0.668539	TRAPPC8
ENSG00000136143	422.709	-0.64673	0.40601	-1.59289	0.111184	0.668539	SUCLA2
ENSG00000272861	1.58414	-2.38339	1.49628	-1.59287	0.111189	NA	NA
ENSG00000004700	863.8	-0.549195	0.344824	-1.59268	0.111231	0.668539	RECQL
ENSG00000124383	448.512	-0.497254	0.312384	-1.5918	0.111429	0.668744	MPHOSPH10
ENSG00000261338	16.9338	-0.768813	0.483459	-1.59023	0.111782	0.66989	NA
ENSG00000021355	386.21	-0.535704	0.336909	-1.59006	0.111822	0.66989	SERPINB1
ENSG00000101333	358.052	-0.845765	0.532066	-1.58959	0.111928	0.67012	PLCB4
ENSG00000070193	2.08876	-3.54433	2.23081	-1.58881	0.112104	NA	FGF10
ENSG00000162909	2110.49	-0.638405	0.401992	-1.5881	0.112263	0.671286	CAPN2
ENSG00000133121	340.951	-0.501323	0.31577	-1.58762	0.112372	0.67129	STARD13
ENSG00000111647	386.391	-0.63507	0.400172	-1.58699	0.112514	0.671385	UHRF1BP1L
ENSG00000272762	7.70352	-0.980043	0.617552	-1.58698	0.112517	0.671385	NA
ENSG00000120675	563.671	-0.355022	0.223804	-1.5863	0.112671	0.671642	DNAJC15
ENSG00000171488	324.701	-0.459007	0.28937	-1.58623	0.112688	0.671642	LRRC8C
ENSG00000067167	2209.42	-0.556662	0.351055	-1.58569	0.112811	0.671931	TRAM1
ENSG00000237595	5.28256	-1.06917	0.674432	-1.58529	0.112901	0.671931	LINC01275
ENSG00000153066	576.127	-0.375044	0.236616	-1.58503	0.112959	0.671931	TXNDC11
ENSG00000005022	2396.28	-0.314523	0.198471	-1.58474	0.113026	0.671931	SLC25A5
ENSG00000160908	257.607	-0.670724	0.423273	-1.58461	0.113055	0.671931	ZNF394
ENSG00000233087	25.8076	-0.668823	0.422282	-1.58383	0.113232	0.671931	RAB6D
ENSG00000155876	780.992	-0.35643	0.225064	-1.58369	0.113265	0.671931	RRAGA
ENSG00000176463	226.12	-0.617831	0.39013	-1.58365	0.113273	0.671931	SLCO3A1
ENSG00000058262	4142.64	-0.528237	0.333598	-1.58346	0.113318	0.671931	SEC61A1
ENSG00000085433	281.394	-0.662828	0.418674	-1.58316	0.113385	0.671931	WDR47
ENSG00000278434	10.8095	-0.882504	0.557535	-1.58287	0.113452	0.671931	NA
ENSG00000152154	17.725	-0.86759	0.548148	-1.58277	0.113475	0.671931	TMEM178A
ENSG00000139734	1790.54	-0.665673	0.420584	-1.58274	0.113482	0.671931	DIAPH3
ENSG00000149418	922.032	-0.746251	0.471662	-1.58217	0.11361	0.671931	ST14
ENSG00000149300	16.004	-1.39837	0.883874	-1.58209	0.113629	0.671931	C11orf52
ENSG00000135913	567.934	-0.696159	0.440027	-1.58208	0.113631	0.671931	USP37
ENSG00000197980	29.3889	-1.8756	1.18558	-1.58201	0.113647	0.671931	LEKR1
ENSG00000119509	303.396	-0.42667	0.269741	-1.58178	0.1137	0.671931	INVS
ENSG00000111802	327.471	-0.40775	0.257824	-1.5815	0.113763	0.671931	TDP2
ENSG00000174574	965.49	-0.356788	0.2256	-1.5815	0.113763	0.671931	AKIRIN1
ENSG00000174099	867.706	-0.709775	0.448809	-1.58146	0.113772	0.671931	MSRB3
ENSG00000108602	10.0367	-1.64097	1.03771	-1.58133	0.113802	0.671931	ALDH3A1
ENSG00000114857	2928.13	-0.91213	0.576928	-1.58101	0.113875	0.671931	NKTR
ENSG00000119638	2333.88	-1.27831	0.808634	-1.58082	0.113919	0.671931	NEK9
ENSG00000139826	238.351	-0.40239	0.254643	-1.58021	0.114058	0.671931	ABHD13
ENSG00000105877	23.5313	-1.32157	0.836811	-1.5793	0.114268	0.672804	DNAH11
ENSG00000258168	23.2093	-0.903392	0.572089	-1.57911	0.114311	0.672858	NA
ENSG00000259993	1.67531	-2.85672	1.80931	-1.5789	0.114359	NA	NA
ENSG00000165072	24.9559	-1.31501	0.833291	-1.57809	0.114545	0.673841	MAMDC2
ENSG00000283128	9.19603	-1.5033	0.953255	-1.57702	0.114792	0.674096	NA
ENSG00000163755	367.722	-0.48291	0.306257	-1.57682	0.114838	0.674169	HPS3
ENSG00000172115	1183.58	-0.473398	0.300321	-1.5763	0.114956	0.674329	CYCS
ENSG00000196460	16.5828	-1.47216	0.933938	-1.57629	0.11496	0.674329	RFX8
ENSG00000124541	665.124	-0.398606	0.253009	-1.57546	0.11515	0.674916	RRP36
ENSG00000120438	1814.57	-0.49077	0.311524	-1.57538	0.115168	0.674916	TCP1
ENSG00000285444	7.61817	-1.05999	0.673296	-1.57434	0.11541	0.675542	NA
ENSG00000231434	30.3447	-0.709416	0.450738	-1.5739	0.115511	0.675542	NA
ENSG00000285802	1.3955	-2.52769	1.60619	-1.57372	0.115552	NA	NA
ENSG00000006576	1083.82	-1.06867	0.679097	-1.57366	0.115565	0.675542	PHTF2
ENSG00000141425	775.696	-0.424214	0.269634	-1.5733	0.11565	0.675565	RPRD1A
ENSG00000164933	148.892	-0.56695	0.360498	-1.57269	0.115791	0.675979	SLC25A32
ENSG00000255970	2.04781	-1.89402	1.20471	-1.57219	0.115907	NA	LINC02421
ENSG00000069188	8.84309	-1.19658	0.761247	-1.57187	0.115981	0.676839	SDK2
ENSG00000122481	89.2363	-0.387751	0.24675	-1.57143	0.116082	0.676839	RWDD3
ENSG00000095397	254.182	-0.952109	0.606143	-1.57077	0.116237	0.676839	WHRN
ENSG00000104412	304.975	-0.556627	0.354399	-1.57062	0.116271	0.676839	EMC2
ENSG00000266680	44.1551	-0.628504	0.400217	-1.57041	0.11632	0.676839	NA
ENSG00000181359	47.4862	-1.05298	0.670517	-1.57039	0.116324	0.676839	HSP90AA6P
ENSG00000253541	6.53689	-1.20938	0.770392	-1.56982	0.116456	0.676977	NA
ENSG00000111780	61.8152	-0.604119	0.384849	-1.56976	0.116472	0.676977	NA
ENSG00000266588	2.04622	-2.72031	1.73329	-1.56945	0.116544	NA	NA
[truncated: 56,514 more rows]

## Sheet: Histone PTM + RNAseq data
Annotated peak data from calculated diffreps difference of mspc/macs2-called NChIP peaks for E1B-55K(+) versus E1B-55K(-) hMSC from two biological replicates each combined with DEseq2 calculated mRNA-seq data for associated genes
[truncated: 1,490 more rows]

[truncated: 4 more sheets: Simple linear regression Fig3AB, Pearson correlation, Correlation data for metascape, Metascape Output]
